# Supplementary material for: Plasma MicroRNA Panel for Minimally Invasive Detection of Breast Cancer
Source: PLoS One. 2013 Oct 23;8(10):e76729. doi: 10.1371/journal.pone.0076729 (PMC3806790; doi:10.1371/journal.pone.0076729)
Supplement: Table S2 — Original data from Human MicroRNA TaqMan Low Density Arrays (TLDA). (XLS) [file pone.0076729.s006.xls]

## Sheet: TLDA original data
	Healthy controls										Primary breast cancer patients (stage I and II)
TLDA miRNA ID	B005	B012	B024	B030	B031	B032	B036	B039	B045	B046	201S	203S	216S	217S	218S	221S	227S	233S	239S	242S
hsa-let-7a*-4395418	40	32.9951	40	40	33.9386	33.0141	32.9564	33.0182	40	33.9542	40	40	32.8755	33.0056	32.0073	40	40	40	34.0068	40
hsa-let-7a-4373169	40	30.9814	33.9382	30.9867	30.9503	30.973	33.0147	34.9736	32.9584	30.0572	32.9779	28.9975	32.0573	40	35.0829	40	34.002	26.885	36.0457	28.943
hsa-let-7b*-4395515	40	40	40	40	40	40	40	40	40	40	40	40	40	40	40	40	40	40	40	40
hsa-let-7b-4395446	23.9755	24.9689	25.9662	26.004	24.9757	23.9469	25.0057	26.0115	25.9832	25.9946	25.9635	26.0106	26.002	25.9882	25.9902	24.9846	24.9915	24.9837	25.9796	24.9906
hsa-let-7c-4373167	29.9834	29.9774	30.9538	30.972	29.9551	28.9547	30.9816	29.9716	29.9836	30.9749	30.9669	30.9766	30.9677	30.9708	30.9135	30.9819	29.9651	29.9826	30.9933	29.9594
hsa-let-7d*-4378108	40	40	40	40	40	40	40	40	40	40	40	40	40	40	40	40	40	40	40	40
hsa-let-7d-4395394	28.9915	28.987	29.9696	28.959	28.9766	27.9457	29.9885	27.9546	28.9561	28.9652	28.9497	28.9714	28.9635	29.9924	28.9912	28.9716	28.9711	27.9539	29.9791	28.9723
hsa-let-7e*-4395518	40	40	40	40	40	40	35.9863	40	35.9686	40	36.9581	34.991	40	40	40	40	40	40	35.9689	40
hsa-let-7e-4395517	26.0152	25.9914	25.9825	26.0197	26.0081	24.9832	26.9685	24.9833	26.0138	25.9872	25.9831	26.002	26.016	27.0134	26.9719	25.9806	26.0438	25.9905	27.0084	25.9941
hsa-let-7f-1*-4395528	40	40	40	30.9716	33.0241	40	40	40	40	40	40	40	40	40	40	40	31.927	40	40	40
hsa-let-7f-2*-4395529	36.0111	40	40	35.9922	34.9742	36.0051	35.9329	40	35.9551	40	40	35.9699	40	34.9618	35.9744	35.9994	40	33.9862	36.9689	34.0053
hsa-let-7f-4373164	40	40	40	40	40	40	40	40	40	40	40	40	40	40	40	40	40	40	40	40
hsa-let-7g*-4395229	40	40	40	40	35.9521	34.008	40	36.0133	36.0349	40	36.0099	40	40	36.0429	40	40	33.9837	40	40	35.977
hsa-let-7g-4395393	25.996	27.0025	27.9944	27.979	27.9862	26.9931	29.1091	26.9838	28.9811	27.9669	26.9942	27.9655	27.9719	27.9865	27.9671	27.9788	26.9938	26.9837	27.9659	26.9829
hsa-let-7i*-4395283	40	40	35.9904	35.95	40	40	40	40	40	40	40	40	40	40	40	40	40	40	40	40
hsa-miR-100*-4395253	40	40	40	40	40	40	40	40	40	40	40	40	40	40	40	40	40	40	40	40
hsa-miR-100-4373160	30.004	30.9883	29.9957	28.9929	29.9551	28.958	29.9675	29.0358	29.9819	29.9983	29.9656	29.9972	30.0254	29.9854	30.9787	28.9637	29.9744	30.0077	30.9854	28.9859
hsa-miR-101*-4395254	40	40	40	40	40	40	40	40	40	40	40	40	40	40	40	40	40	40	40	40
hsa-miR-101-4395364	27.9602	28.9523	29.9465	29.9669	29.9725	28.9745	29.9664	29.9763	29.9626	29.9693	29.9764	29.9578	29.9625	29.9644	29.9715	29.9737	29.9843	28.9509	30.9743	29.9729
hsa-miR-103-4373158	28.1452	27.9713	28.9292	28.984	27.9681	26.985	27.9213	27.9689	29.013	27.9619	28.0069	28.9984	27.9796	28.9959	28.9731	27.9631	27.9929	26.9706	29.0327	27.979
hsa-miR-105*-4395279	40	40	40	40	40	40	40	40	40	40	40	40	40	40	40	40	40	40	40	40
hsa-miR-105-4395278	40	40	40	40	40	40	40	40	40	40	40	40	40	40	40	35.9715	36.0096	34.968	40	40
hsa-miR-106a*-4395281	40	40	40	40	40	40	40	40	40	40	40	40	40	40	40	40	40	40	40	40
hsa-miR-106a-4395280	20.9771	22.9726	23.9734	23.967	22.9636	21.9455	23.9659	22.9568	23.9655	23.9756	22.9659	22.9667	22.967	22.9759	22.9549	22.9641	21.9545	22.9724	23.9755	22.9755
hsa-miR-106b*-4395491	40	40	40	40	40	40	40	40	40	40	40	40	40	40	40	40	40	40	40	40
hsa-miR-106b-4373155	23.9604	24.962	26.9621	26.9618	25.9667	24.9679	26.972	25.957	26.9676	25.9698	25.9595	25.9623	25.9662	26.9662	25.9621	25.9754	25.9736	24.9483	26.9767	25.9717
hsa-miR-107-4373154	27.8553	34.0016	40	40	40	40	40	40	40	40	40	40	40	40	40	40	35.9864	40	40	40
hsa-miR-10a*-4395399	40	40	40	40	40	33.9719	40	40	40	35.9952	40	40	40	40	40	40	40	35.9752	40	40
hsa-miR-10a-4373153	29.9695	29.9744	30.9768	30.9915	29.9968	29.9743	29.9717	28.9457	29.9713	29.978	29.994	29.9881	29.9641	29.9656	29.9852	29.996	29.9669	29.9882	30.9822	29.9942
hsa-miR-10b*-4395426	29.9539	29.9383	29.9813	29.9719	28.9726	29.9657	29.9755	29.9829	29.9427	30.9663	29.9873	30.9563	29.983	29.9611	29.9812	28.9674	28.9391	29.9551	29.9571	29.9498
hsa-miR-10b-4395329	40	40	40	40	40	40	31.0087	31.0723	36.9682	40	40	40	40	40	40	40	40	29.0144	40	40
hsa-miR-122*-4395241	40	40	40	35.927	35.975	40	40	40	40	40	35.9647	40	36.9738	40	40	40	40	40	40	40
hsa-miR-122-4395356	24.9815	25.9805	26.9763	24.9701	24.9686	23.9689	24.9931	22.9735	25.9678	24.9659	25.9854	26.9775	24.9492	23.9627	23.9769	24.9652	22.9775	24.9699	25.962	22.9509
hsa-miR-124*-4395308	40	40	40	40	40	40	40	40	40	40	40	40	40	40	40	40	40	40	40	40
hsa-miR-124-4373295	40	40	40	40	40	40	40	40	40	40	40	40	40	40	40	40	40	40	40	40
hsa-miR-125a-3p-4395310	40	40	40	35.9892	34.9591	40	35.0001	34.984	40	40	34.9764	40	33.9799	35.9781	35.9785	35.9995	35.9599	34.9725	40	35.9585
hsa-miR-125a-5p-4395309	32.9734	32.9823	33.9921	33.9871	31.9565	32.9778	31.9803	32.9981	32.9976	32.9662	31.979	32.9987	32.9742	31.9649	31.9721	32.9878	30.9921	30.9759	30.9587	31.9741
hsa-miR-125b-1*-4395489	40	40	40	40	40	40	40	40	40	40	40	40	40	40	40	40	40	40	40	40
hsa-miR-125b-2*-4395269	40	40	40	40	40	40	40	40	40	40	40	40	40	40	40	40	40	40	40	40
hsa-miR-125b-4373148	28.9871	29.9879	28.9581	28.9907	28.9798	27.975	28.9621	27.9697	28.9834	28.9666	28.9736	29.9794	28.9647	28.9792	28.9767	28.9836	27.9641	28.9773	29.98	27.9588
hsa-miR-126*-4373269	24.9671	24.9774	25.9785	25.9736	23.9657	24.9709	24.9665	24.9693	24.9649	25.9615	23.9522	24.969	24.9674	24.9753	24.9623	24.9771	23.9756	24.9811	25.9852	24.975
hsa-miR-126-4395339	21.9691	21.9732	22.9864	22.9839	21.9871	21.9762	21.9767	21.9819	21.9758	22.9734	21.9811	22.9806	22.977	22.9928	22.9941	21.9613	20.9412	21.9751	22.9872	21.9752
hsa-miR-127-3p-4373147	40	29.9558	30.9785	32.9839	31.9858	31.9752	32.9845	32.9654	32.9782	32.9789	32.981	31.9722	30.957	30.9702	30.9608	30.9737	31.9789	29.9686	30.9669	30.9641
hsa-miR-127-5p-4395340	40	40	40	40	40	40	40	40	40	40	40	40	40	40	40	40	40	40	40	40
hsa-miR-128-4395327	29.9731	30.9503	30.9893	30.981	29.9594	29.9645	30.9752	29.9737	30.9803	30.9639	30.9691	30.9842	29.9953	29.9581	30.9777	29.9069	29.9765	29.9815	30.9824	29.9868
hsa-miR-129-3p-4373297	40	34.0064	40	40	40	40	40	40	40	34.0204	40	40	40	40	40	40	40	40	40	40
hsa-miR-129-5p-4373171	40	40	40	40	40	40	40	40	40	40	40	40	40	40	40	40	40	40	40	40
hsa-miR-130a*-4395242	40	40	40	40	40	40	40	40	40	40	40	40	40	40	40	40	40	40	40	40
hsa-miR-130a-4373145	27.9924	28.9657	29.0005	29.9843	29.0016	28.9818	29.9713	29.004	30.0007	30.0081	29.0056	29.0188	28.9692	28.9991	28.9935	29.0295	28.008	29.0164	28.978	28.9986
hsa-miR-130b*-4395225	32.0334	32.0013	40	31.9674	40	33.0056	40	40	32.9716	33.0154	40	40	40	32.9752	32.972	32.0302	30.9657	31.0008	32.9892	31.0125
hsa-miR-130b-4373144	28.0043	28.9827	28.9868	29.9705	28.989	29.0129	28.982	28.9844	29.9624	28.9941	28.9572	30.0314	28.9562	28.9947	29.9889	29.0053	27.9595	28.9934	29.9749	28.9975
hsa-miR-132*-4395243	40	40	40	40	40	40	40	40	40	40	40	40	40	40	40	40	40	40	40	40
hsa-miR-132-4373143	27.9971	28.9926	28.9786	28.9933	27.9928	27.9781	28.9996	27.9846	29.9905	29.0089	28.0123	30.0065	29.0016	29.0127	29.0032	27.9835	28.9954	28.0082	28.9989	28.9849
hsa-miR-133a-4395357	28.969	29.9743	31.9599	29.975	27.9584	29.9803	28.9825	26.9743	30.9607	29.9715	29.9811	29.9813	29.9505	28.9433	30.9642	30.9394	27.9612	28.9625	29.9521	30.9919
hsa-miR-133b-4395358	31.9344	32.9648	32.9734	32.0146	30.9628	31.9777	31.9639	30.9845	34.9924	31.9864	32.9513	31.9868	32.951	32.9999	32.9492	33.0802	31.9274	40	32.9612	33.0366
hsa-miR-134-4373299	31.9889	30.9929	31.9821	32.9991	31.9917	30.9624	31.985	31.9585	31.962	31.9989	32.0013	31.9065	31.969	31.9717	31.9418	30.9644	31.9692	30.9945	31.9927	30.9319
hsa-miR-135a*-4395343	22.9448	22.9499	22.9514	22.9371	22.9473	22.9452	22.94	22.961	23.9528	22.9408	22.9474	22.9431	23.964	23.9729	23.9638	22.9791	23.9714	22.9555	24.9677	22.945
hsa-miR-135a-4373140	40	34.9888	40	40	40	33.9656	34.9605	35.9869	35.0051	34.977	34.9934	32.9592	34.9748	35.993	32.9756	33.9727	33.966	35.9739	33.9667	31.9707
hsa-miR-135b*-4395270	40	40	40	40	40	40	40	40	40	40	40	40	40	40	40	40	40	40	40	40
hsa-miR-135b-4395372	40	37.0424	40	34.9571	40	40	37.006	35.9653	35.9576	40	34.9722	36.9747	40	40	34.9674	36.9663	40	35.966	40	36.993
hsa-miR-136*-4395211	34.9595	32.9822	33.9694	33.9649	32.9701	34.965	32.975	34.9682	34.9617	35.9787	33.9865	33.9836	32.9765	33.9635	35.9813	32.9889	34.9872	32.9829	33.968	32.9647
hsa-miR-136-4373173	40	40	40	40	40	40	40	40	36.9876	36.9508	40	40	40	40	36.9685	40	40	40	40	40
hsa-miR-137-4373301	40	40	40	40	40	40	40	40	40	40	40	34.9693	40	40	40	40	40	40	40	40
hsa-miR-138-1*-4395273	27.9525	27.9697	27.9737	27.9668	27.9637	27.9553	27.9659	27.9553	27.9726	28.9728	27.9735	27.9851	28.976	27.9696	28.9874	27.9675	27.9667	27.9737	28.9749	28.9931
hsa-miR-138-2*-4395255	40	40	40	40	40	40	40	40	40	40	40	40	40	40	40	40	40	40	40	40
hsa-miR-138-4395395	32.9656	33.964	32.9627	32.9471	32.9652	32.9486	40	31.9542	33.9715	34.974	32.9541	34.9678	32.9732	33.9558	32.9702	34.9756	32.9518	32.9565	33.9679	32.9621
hsa-miR-139-3p-4395424	29.9453	30.0723	30.0024	29.9542	28.9774	30.0013	29.9625	30.0302	29.9899	29.9578	40	40	40	40	30.0105	29.9662	28.9933	40	29.944	29.0002
hsa-miR-139-5p-4395400	26.9766	26.9783	26.9722	26.9765	26.9754	26.9714	26.9831	26.9742	26.9705	27.9708	26.9825	26.9714	26.9643	26.9674	26.9684	26.9713	25.9817	26.9805	26.9758	26.9606
hsa-miR-140-3p-4395345	27.9762	29.9864	30.9837	30.9927	29.9798	29.9827	29.9695	29.9787	30.9885	29.9783	29.9855	29.9794	29.9491	29.9739	29.9812	29.9832	28.9726	28.9831	29.991	28.9821
hsa-miR-140-5p-4373374	26.9628	27.9574	27.9527	27.9625	27.9612	26.9481	27.9617	26.9585	27.9418	27.9565	27.9731	27.9472	27.9693	27.9629	27.9546	27.9701	26.9584	26.9475	28.9653	26.9526
hsa-miR-141*-4395256	40	40	40	40	40	40	40	40	40	40	40	40	40	40	40	35.9866	40	40	36.008	40
hsa-miR-141-4373137	32.0091	32.9855	31.9762	33.0106	27.9473	33.0178	34.0332	32.9878	32.0024	34.0003	30.9881	31.9876	31.9919	32.0145	32.9878	29.9767	32.9916	30.983	34.0354	32.0077
hsa-miR-142-3p-4373136	25.9575	24.9605	25.9549	25.9676	25.9629	24.958	25.9639	24.9707	25.972	25.9841	25.9693	25.9648	25.9706	25.9542	26.9674	25.9842	25.9746	24.9493	26.973	25.989
hsa-miR-142-5p-4395359	29.9705	29.9904	29.9842	29.9776	28.9561	28.9723	29.9751	28.9591	29.9703	29.9733	29.9801	29.9623	29.9739	29.9699	30.9901	28.947	29.9851	29.987	30.9857	29.9775
hsa-miR-143*-4395257	40	40	40	40	40	40	40	40	40	40	40	40	40	40	40	40	40	40	40	40
hsa-miR-143-4395360	28.9833	29.9896	28.9994	28.9867	28.9868	28.9825	28.9752	28.9718	29.9971	29.9665	28.9862	28.9817	28.9814	29.9855	28.9793	27.9891	28.987	28.9914	29.988	28.9828
hsa-miR-1-4395333	32.9762	33.9906	33.9914	33.9728	31.9913	32.9769	31.9792	30.9784	34.9727	35.9821	33.9896	34.9916	32.967	32.9927	35.9937	35.0064	31.9753	32.9891	33.963	33.9719
hsa-miR-144*-4395259	28.9695	28.9612	29.9769	28.9658	28.9675	28.9757	29.9857	28.9802	29.965	28.965	28.9695	27.9644	28.9691	28.9586	28.9758	25.959	29.9807	27.9619	29.9679	28.9755
hsa-miR-145*-4395260	30.9622	32.9806	31.9789	31.9659	30.9644	31.969	32.9621	31.9713	32.9648	33.9644	31.9581	31.9529	30.9688	31.9645	31.9439	30.9735	31.9691	31.9705	31.9596	31.9692
hsa-miR-145-4395389	27.9856	27.985	26.9718	27.976	26.9761	26.9766	28.9758	27.9717	27.9726	28.9691	26.9803	27.9646	27.9827	27.964	26.9774	26.9721	25.9598	25.9606	27.9858	26.9542
hsa-miR-146a*-4395274	40	40	40	40	40	40	40	40	40	40	40	40	40	40	40	40	40	40	40	40
hsa-miR-146a-4373132	23.9608	23.9691	23.9707	24.9741	23.9721	23.9688	23.954	22.966	24.974	23.9756	23.9561	24.9659	24.9762	23.9749	24.98	23.9811	22.9788	22.9505	24.9772	23.9648
hsa-miR-146b-3p-4395472	33.9674	40	35.0275	36.0198	33.9921	40	40	34.9803	33.9769	34.002	32.9543	32.9682	40	33.9639	33.9752	40	33.0102	33.9693	33.0063	33.9898
hsa-miR-146b-5p-4373178	26.9781	26.9748	26.9706	26.9768	25.9721	25.9634	26.9662	25.9643	26.9663	26.9735	26.974	26.9633	27.9675	26.9754	26.9784	26.9701	25.9766	25.9748	27.9742	25.9773
hsa-miR-147-4373131	40	40	40	40	40	40	40	40	40	40	40	40	36.9432	40	40	40	40	40	40	40
hsa-miR-147b-4395373	40	40	40	40	40	40	40	40	40	40	40	40	40	40	40	40	40	40	40	40
hsa-miR-148a*-4395245	40	40	40	40	40	40	33.0147	40	40	40	40	40	40	40	40	40	40	40	40	40
hsa-miR-148a-4373130	27.973	28.9534	28.9537	28.963	27.9638	27.945	27.9692	26.9805	28.9598	28.9694	28.9858	27.9541	27.9697	27.9796	27.9716	27.965	26.9669	27.9826	28.9718	27.9827
hsa-miR-148b*-4395271	36.9567	36.9607	35.9686	35.9787	40	40	40	35.987	40	40	35.9518	40	35.9714	34.9648	35.9675	35.9593	34.9643	35.9674	40	34.9892
hsa-miR-148b-4373129	29.9726	31.9923	31.9779	30.958	31.9874	30.9903	31.9772	31.9799	31.9822	31.9939	30.9534	30.9784	30.952	30.9702	30.9578	29.9547	29.9824	29.9858	30.9778	29.9586
hsa-miR-149*-4395275	40	40	40	40	40	40	40	40	40	40	40	40	40	40	40	40	40	40	40	40
hsa-miR-149-4395366	40	40	40	40	40	40	40	40	40	40	40	40	40	40	40	40	40	40	40	40
hsa-miR-150-4373127	21.9465	22.9858	21.9556	22.9714	22.9832	21.95	22.9599	21.9635	22.9632	21.957	21.9545	22.9656	22.9643	22.9736	22.95	22.9592	23.9837	22.9819	23.9748	21.9575
hsa-miR-151-3p-4395365	27.9622	28.9772	28.9646	29.9544	28.9622	28.9655	28.9601	28.983	29.9632	29.965	28.9859	28.9699	28.9593	28.9738	28.957	27.9649	25.943	27.9677	28.9651	27.9666
hsa-miR-152-4395170	28.9456	29.9445	29.9439	29.9745	28.9565	28.9469	28.9671	28.981	29.9687	28.9443	29.9719	29.9619	28.9505	28.96	28.9241	27.9497	27.9629	28.9457	29.9571	28.9594
hsa-miR-153-4373305	40	40	40	40	40	40	40	40	40	40	40	40	40	40	40	40	40	40	40	40
hsa-miR-154*-4378065	40	40	34.9823	40	40	40	40	40	40	40	40	40	40	40	40	40	40	40	40	40
hsa-miR-154-4373270	40	40	40	40	40	40	40	40	40	40	40	40	40	40	40	40	40	40	40	40
hsa-miR-155*-4395398	40	40	40	40	40	40	40	40	40	40	40	40	40	40	40	40	40	40	40	40
hsa-miR-155-4395459	30.9554	29.9418	30.9578	30.9565	30.9488	29.9442	29.9514	29.9544	30.9548	30.9703	30.9665	30.9643	31.9626	30.969	30.9706	30.9386	31.9576	29.9567	31.9597	29.9495
hsa-miR-15a*-4395530	29.9915	30.9821	31.975	31.9905	30.9932	30.9734	33.0011	30.9804	31.9727	30.9721	30.9633	31.99	30.9615	30.9848	30.966	30.9718	29.9727	30.9793	31.995	30.9696
hsa-miR-15a-4373123	40	40	40	40	40	40	40	40	40	40	40	40	40	40	40	26.9629	40	40	40	40
hsa-miR-15b*-4395284	31.0571	40	40	40	40	40	40	40	40	40	40	40	40	40	40	40	40	40	40	40
hsa-miR-15b-4373122	27.9654	26.9998	28.0088	28.0023	27.9873	25.9812	27.9962	28.0345	28.9885	27.9796	27.0149	26.9963	26.9817	29.0188	28.0256	24.9802	25.9814	27.0108	28.004	26.9928
hsa-miR-16-1*-4395531	33.0319	32.9749	40	31.9725	32.9891	31.9985	33.9955	33.0135	32.9897	35.0088	40	33.0154	33.0368	32.9866	32.9919	32.0082	32.9642	32.9522	34.9869	33.0456
hsa-miR-16-2*-4395282	40	40	40	40	40	40	40	40	40	40	40	40	40	40	40	40	40	40	40	40
hsa-miR-16-4373121	18.977	20.978	21.9861	21.9697	20.9779	19.9588	21.976	20.9619	21.9737	21.9913	20.9626	20.941	20.9654	21.9857	21.9722	20.9695	20.9758	20.9795	21.979	20.9724
hsa-miR-17*-4395532	36.0045	40	36.013	36.0294	40	40	40	36.0328	35.899	32.987	36.0287	33.0304	40	40	40	40	32.0695	32.0117	36.0009	33.0039
hsa-miR-17-4395419	20.962	22.9746	23.9705	23.9592	22.9532	21.9446	23.9613	22.9529	23.9646	23.9693	22.9592	22.9473	22.9558	22.9518	22.9495	22.9549	21.9801	22.9742	23.9777	22.9673
hsa-miR-181a*-4373086	40	32.0171	40	40	32.968	31.9908	34.0349	40	40	40	32.9732	40	40	40	40	40	40	32.9485	32.9958	32.9439
hsa-miR-181a-2*-4395428	31.9819	40	31.9694	32.9756	40	31.9822	32.9995	32.0164	31.9788	32.9256	40	32.9532	40	32.9625	40	40	32.0234	31.9971	40	31.9975
hsa-miR-181a-4373117	29.9687	29.9776	29.9798	29.9908	29.9688	29.9993	29.9855	28.9732	29.9979	29.9955	28.9908	30.0012	29.9984	30.0337	30.0027	29.9996	30	29.9791	29.9934	28.9877
hsa-miR-181c*-4395444	40	40	40	40	40	40	40	40	40	40	40	40	40	40	40	40	40	40	40	40
hsa-miR-181c-4373115	36.0187	33.9795	36.985	36.0056	35.9955	35.9644	32.9461	33.983	36.9568	35.0124	34.9895	34.9694	34.9937	35.9982	32.9715	34.9947	34.9507	33.989	35.9802	34.9855
hsa-miR-182*-4378066	40	40	40	40	40	40	40	40	40	40	40	40	40	40	40	40	40	40	40	40
hsa-miR-182-4395445	33.9791	40	40	35.9629	34.9695	33.9697	35.9326	34.9574	35.9504	34.954	34.9827	33.9686	35.9376	35.9648	34.9533	35.9755	35.9697	35.9569	35.9505	40
hsa-miR-183*-4395381	28.9809	31.0183	40	40	30.9706	31.0028	40	33.9984	40	40	33.0321	31.9972	40	31.9626	31.8745	31.0174	32.0983	31.9937	32.0179	36.0121
hsa-miR-183-4395380	30.9902	32.9772	36.0224	33.9832	32.9829	31.9897	34.0008	33.9687	33.984	35.0032	32.9609	32.9367	32.9574	33.0145	33.013	32.9804	32.9812	32.9801	34.9563	34.9453
hsa-miR-184-4373113	40	40	40	40	40	40	40	40	40	35.9704	35.9485	40	33.969	34.9749	40	40	36.9446	31.9567	34.9571	34.9462
hsa-miR-185*-4395215	40	40	40	40	40	40	40	40	40	40	40	40	40	40	40	40	40	40	40	40
hsa-miR-185-4395382	25.9706	27.9645	29.9671	28.984	28.9854	27.981	28.9751	27.973	29.9865	28.9654	28.9741	28.9873	27.9702	28.9827	28.9908	27.9686	27.9693	27.9689	28.9799	27.9749
hsa-miR-186*-4395216	40	40	40	40	40	40	40	40	40	40	40	40	40	40	40	40	40	40	40	40
hsa-miR-186-4395396	24.9506	26.9613	26.9536	26.9561	26.9644	25.9455	26.9757	25.9538	26.9588	26.9558	26.9669	26.961	26.9601	26.9691	26.9641	25.9581	24.9461	25.9569	26.9506	25.9501
hsa-miR-187-4373307	40	40	40	40	40	40	40	40	40	40	40	40	40	40	40	40	40	40	40	40
hsa-miR-188-3p-4395217	40	40	40	40	40	40	40	40	40	40	40	40	40	40	40	40	40	40	40	40
hsa-miR-188-5p-4395431	27.9623	27.9643	28.9897	29.0096	28.989	28.9837	28.9702	28.9668	28.9757	28.96	28.9888	28.9858	29.0061	28.9746	28.9603	28.9634	28.9819	28.9922	28.9779	28.9894
hsa-miR-18a*-4395534	32.9902	35.9812	35.9804	35.9503	34.9833	36.0118	34.9507	35.978	35.9931	40	33.962	34.9841	35.9507	34.9545	34.9884	34.9891	33.9618	34.9614	35.9739	33.9668
hsa-miR-18a-4395533	26.9839	28.9819	28.9984	30.0053	28.9934	27.9712	29.9935	28.991	29.9702	28.9837	28.9771	27.9893	27.9781	28.9916	28.9804	27.9672	27.9793	27.9827	28.9813	27.9741
hsa-miR-18b*-4395421	40	40	40	40	40	40	40	40	40	40	40	40	40	40	40	40	40	40	40	40
hsa-miR-18b-4395328	27.0598	40	40	40	40	40	40	40	40	28.9968	40	40	40	40	40	27.9999	28.0057	40	40	40
hsa-miR-190-4373110	35.9721	35.9735	35.9476	32.9629	34.9675	34.9639	32.9568	35.993	40	40	33.9797	32.9492	33.9846	34.9941	32.9648	33.9628	34.983	32.9543	35.9452	33.9656
hsa-miR-190b-4395374	31.9589	33.9852	33.9591	34.0492	32.9783	33.9852	34.984	33.9704	35.9787	33.9731	31.9841	33.9797	32.9738	32.9531	32.9535	32.9757	32.9639	31.9576	33.9579	32.9554
hsa-miR-191-4395410	23.9794	23.9719	24.9661	24.9661	24.975	23.968	25.9877	24.9744	24.9604	24.9734	23.9711	24.9751	25.0123	24.986	24.977	24.9862	22.9719	23.9829	24.9943	23.9642
hsa-miR-192*-4395383	35.9578	34.9674	35.9565	40	35.9743	34.9734	35.9695	33.9575	40	36.97	35.9699	33.9525	40	36.9571	40	40	35.9705	35.9715	40	35.9792
hsa-miR-192-4373108	25.9588	26.9835	26.9626	26.9554	26.9778	25.9691	27.9749	25.9703	27.9763	26.9633	27.9819	27.9596	26.9578	26.9668	25.9608	26.9733	25.9788	26.96	28.9758	25.9756
hsa-miR-193a-3p-4395361	40	35.985	40	35.9921	35.9848	36.0008	40	34.9819	40	40	40	40	40	40	40	40	40	40	40	40
hsa-miR-193a-5p-4395392	28.9857	29.9891	30.0039	30.0039	28.9958	28.9881	29.0007	28.0033	30.0057	30.0023	29.9967	30.9937	28.9794	29.0088	28.9939	28.9967	27.9633	28.9951	30.9862	28.9984
hsa-miR-193b*-4395477	40	40	40	40	40	40	40	31.0179	40	40	40	40	40	40	40	40	31.0322	40	40	40
hsa-miR-193b-4395478	27.9758	28.9938	28.9769	27.9766	27.9632	26.9623	27.9732	25.9942	27.9587	27.9658	27.9772	28.9707	27.9757	26.9864	26.9764	28.9816	25.9877	27.9722	28.9705	26.9839
hsa-miR-194*-4395490	40	40	40	40	40	40	40	40	40	40	40	40	40	40	40	40	40	40	40	40
hsa-miR-194-4373106	29.9772	29.9998	31.9864	30.959	29.9854	28.973	30.9692	29.9986	30.9985	30.9942	30.9697	30.9721	29.9782	30.9871	30.9975	27.9721	30.004	29.9731	30.9708	29.9819
hsa-miR-195*-4395218	40	40	40	40	40	40	40	40	40	40	40	40	40	40	40	40	40	40	40	40
hsa-miR-195-4373105	23.9877	25.9766	26.9689	26.9837	25.983	25.9906	26.9817	25.9775	26.9739	26.9736	25.9631	25.9832	25.9554	26.9923	26.9895	25.9704	25.9982	25.9664	26.9745	25.9841
hsa-miR-196b-4395326	32.9584	35.9644	40	34.9668	34.9746	34.976	32.9578	34.9782	34.9461	35.9862	33.013	34.971	33.9968	33.9575	34.9892	33.98	33.9629	33.9778	35.0355	33.9978
hsa-miR-197-4373102	27.0028	26.9834	26.9843	26.97	25.982	26.0152	26.9808	26.033	26.9841	26.9817	26.9753	27.9708	26.9811	26.9745	26.9913	26.9781	26.0088	25.9947	26.9915	26.9419
hsa-miR-198-4395384	40	40	40	40	40	40	40	40	40	40	40	40	40	40	40	40	40	40	40	40
hsa-miR-199a-3p-4395415	27.9823	26.9752	26.9762	27.9547	27.9693	26.9684	27.9879	27.988	27.9777	27.9868	27.9881	27.963	27.9905	26.9657	27.9733	26.9837	24.9599	25.9751	27.9914	26.9838
hsa-miR-199a-5p-4373272	33.9867	40	40	33.9928	40	33.9641	32.9456	40	33.9878	40	40	33.9921	33.9875	40	40	33.0085	33.9933	32.9835	35.992	32.9646
hsa-miR-199b-5p-4373100	34.9927	40	33.9675	40	32.9598	40	40	34.0058	40	40	40	40	33.0335	33.9928	34.0291	34.0087	33.9598	33.9014	40	40
hsa-miR-19a*-4395535	40	40	40	40	40	40	40	40	40	40	40	34.9733	40	40	40	35.9931	40	40	40	35.893
hsa-miR-19a-4373099	24.0005	25.9799	26.9832	26.9928	25.9745	24.9738	25.9858	25.9886	26.9867	26.9847	25.9944	25.984	25.9955	26.0085	25.9747	25.9828	24.9801	24.9646	25.9664	24.96
hsa-miR-19b-1*-4395536	33.9784	33.9847	32.9759	34.9638	33.98	33.966	33.9961	33.9694	36.0007	34.9841	33.9691	33.9963	33.9901	32.9795	34.9706	33.9977	32.9801	33.9885	33.976	33.9709
hsa-miR-19b-2*-4395537	40	40	40	40	40	40	40	40	40	40	40	40	40	40	40	40	40	40	40	40
hsa-miR-19b-4373098	18.9786	20.9992	21.9713	21.952	20.9818	20.9844	21.9874	20.9859	21.9835	21.9975	20.9689	20.9871	20.9857	20.9649	20.967	21.0017	19.9596	20.999	20.9696	20.9927
hsa-miR-200a*-4373273	40	32.028	40	40	40	32.0422	40	33.0311	40	40	40	40	40	40	40	40	40	40	40	40
hsa-miR-200a-4378069	40	40	29.0461	40	40	40	40	29.0413	40	40	40	40	40	40	40	27.982	40	40	40	40
hsa-miR-200b*-4395385	40	40	40	40	40	40	40	40	40	40	40	40	40	40	40	40	40	40	40	40
hsa-miR-200b-4395362	30.9315	30.0078	30.0084	30.0051	27.9873	30.0006	31.0073	29.9832	29.9749	30.9912	29.981	29.9998	29.994	29.9832	31.0425	27.9449	29.9769	28.9848	32.0165	29.9883
hsa-miR-200c*-4395397	40	40	40	40	40	40	40	40	40	40	40	40	40	40	40	40	40	40	40	40
hsa-miR-200c-4395411	31.9867	30.9677	29.9869	31.9523	25.9602	40	40	31.0571	31.9787	31.0234	29.985	29.9922	31.029	31.0064	31.0238	29.0057	29.9916	28.9662	32.0013	29.9991
hsa-miR-202*-4395473	40	40	40	40	40	40	40	40	40	40	40	40	40	40	40	40	40	40	35.9519	40
hsa-miR-202-4395474	33.9417	40	32.9768	32.9703	32.9713	32.9828	40	32.9967	33.994	40	40	33.9657	40	40	40	40	32.9863	40	32.9698	32.9699
hsa-miR-203-4373095	32.9833	32.9818	31.9658	32.9753	31.9767	31.9648	32.9867	32.9776	34.99	32.9682	32.9918	32.9698	31.9604	31.9715	32.9885	31.9691	31.9712	30.9825	32.9754	32.9844
hsa-miR-204-4373094	31.995	30.9612	30.9648	30.9779	31.9862	29.9451	30.9548	30.953	31.9709	31.9783	30.9737	30.9527	30.9608	30.9824	30.9602	29.9618	30.9748	30.9707	30.968	30.9729
hsa-miR-205-4373093	31.9881	33.9902	34.0259	33.9847	31.9565	30.968	32.9752	31.9765	34.9807	36.0188	32.9804	36.0033	31.9833	36.001	33.9814	33.9879	31.9852	34.0019	33.9964	31.9613
hsa-miR-206-4373092	30.9435	30.9474	32.9487	30.9586	28.9449	31.9294	28.9327	27.9436	31.9448	29.957	30.9353	30.9676	31.9649	29.9371	32.9458	32.9424	29.9357	32.9641	32.9397	32.9501
hsa-miR-208-4373091	40	40	40	40	40	40	40	40	40	40	40	40	40	40	40	40	40	40	40	40
hsa-miR-208b-4395401	40	40	40	40	40	40	40	40	40	40	40	40	40	40	40	40	40	40	40	40
hsa-miR-20a*-4395548	32.9961	36.0055	40	32.9942	32.9869	35.9991	31.9826	32.99	32.9803	33.9737	32.9912	35.9709	32.994	32.9741	32.9783	33.9858	32.9763	32.9828	35.9985	33.9935
hsa-miR-20a-4373286	20.9856	22.9803	23.9763	23.9694	22.9628	22.9752	23.9636	22.9668	23.98	23.9821	22.9768	22.9602	22.9698	22.9705	22.9718	22.9669	22.9769	22.9734	23.9898	22.9708
hsa-miR-20b*-4395422	40	40	40	36.012	40	40	40	36.0424	40	40	40	40	40	40	40	40	40	40	40	40
hsa-miR-20b-4373263	24.9598	26.9727	27.9509	27.9484	26.9493	25.9496	27.9624	26.9524	27.9645	27.9788	26.9617	26.97	26.9632	27.9801	26.9609	26.9735	25.959	26.9682	26.9461	26.9564
hsa-miR-21*-4395549	36.0243	32.9861	33.0056	40	31.9835	32.9975	32.97	31.9773	33.0362	33.9382	33.0428	35.9924	32.9855	31.9821	40	31.9952	31.9921	32	40	40
hsa-miR-210-4373089	25.9478	40	40	40	40	40	40	27.0372	40	26.972	40	40	40	40	40	40	27.0529	40	40	40
hsa-miR-211-4373088	30.9869	31.069	30.9519	40	31.9959	40	40	31.0251	40	40	40	40	40	40	30.9592	40	40	30.9945	40	40
hsa-miR-212-4373087	33.9611	34.0138	31.9966	31.9983	31.9846	31.9905	32.0619	31.9825	31.9811	32.9617	32.979	32.9824	32.005	32.9967	31.9996	32.9951	33.9748	32.054	33.0331	32.0525
hsa-miR-214*-4395404	33.989	32.9747	32.9932	31.9581	31.9668	32.99	32.9854	31.9616	34.9779	32.9626	31.9746	35.9951	32.9891	33.9927	33.9751	31.9876	32.9921	33.9761	32.9693	35.0033
hsa-miR-21-4373090	22.98	23.9372	23.9567	23.9483	22.9551	23.9754	23.9736	22.987	23.9661	23.9666	23.9672	23.9965	23.9784	23.9714	23.9771	22.9879	22.9783	22.9598	23.9803	23.9394
hsa-miR-214-4395417	30.966	30.9833	30.983	29.9938	29.9785	29.932	31.0124	29.9617	29.9772	31.0032	29.9756	30.9994	30.9837	30.9833	31.0018	30.0011	30.951	29.9655	30.9656	30.9748
hsa-miR-215-4373084	28.007	27.9676	27.974	28.973	27.9899	27.9833	29.9839	26.9692	28.9871	28.9803	29.0098	28.982	27.958	28.9384	29.0109	27.9757	28.0596	29.9914	30.9499	28.0597
hsa-miR-216a-4395331	40	40	40	40	40	40	40	40	40	40	40	40	40	40	40	40	40	40	40	40
hsa-miR-216b-4395437	40	40	40	36.008	36.0265	40	40	32.968	40	40	40	40	40	40	35.0099	40	35.986	40	40	40
hsa-miR-217-4395448	40	40	40	40	40	40	40	40	40	40	40	40	40	40	40	40	40	40	40	40
hsa-miR-218-2*-4395405	40	40	40	40	40	40	40	40	40	40	40	40	40	40	40	40	40	40	40	40
hsa-miR-218-4373081	33.9601	33.9654	33.954	30.9488	32.9583	31.965	34.97	31.943	33.9762	33.9594	31.9557	33.9617	31.9448	31.9551	34.9516	31.9728	32.9585	31.9561	33.9514	32.9554
hsa-miR-219-1-3p-4395206	40	40	40	40	33.9771	35.9988	40	40	40	40	40	40	40	40	40	40	33.9823	40	40	40
hsa-miR-219-2-3p-4395501	40	40	40	40	40	40	40	40	40	40	40	40	40	40	40	40	40	40	40	40
hsa-miR-219-5p-4373080	40	40	40	40	40	40	40	40	40	40	40	40	40	40	40	40	40	40	40	40
hsa-miR-22*-4395412	29.9754	29.9476	29.9752	30.9729	29.9804	29.9492	30.9967	29.9757	30.9792	30.9876	29.9717	30.9961	30.9695	29.9626	31.0061	28.9607	28.986	29.9972	30.9813	29.962
hsa-miR-220-4373078	40	40	40	40	40	40	40	40	40	40	40	40	40	40	40	40	40	40	40	40
hsa-miR-220b-4395317	40	40	40	40	40	40	40	40	40	40	40	40	40	40	40	40	40	40	40	40
hsa-miR-220c-4395322	40	40	40	40	40	40	40	40	40	40	40	40	40	40	40	40	40	40	40	40
hsa-miR-221*-4395207	36.0036	40	40	35.9417	40	40	40	40	40	40	40	40	35.9565	40	40	40	40	40	40	34.9884
hsa-miR-221-4373077	27.9891	27.9916	27.9798	27.9817	27.9735	27.9886	27.9937	27.9634	27.9909	27.9882	27.9993	27.978	27.9645	27.989	27.9792	26.9873	25.9825	26.9746	27.9861	26.9896
hsa-miR-222*-4395208	40	40	40	40	40	40	40	40	40	40	40	40	40	40	40	40	40	40	40	40
hsa-miR-222-4395387	23.9468	23.9388	24.9664	24.9488	23.9742	23.951	23.9455	23.9529	24.9583	23.9523	23.9391	24.9417	24.9574	24.9649	24.9523	23.9626	23.9481	23.9565	24.9561	23.9438
hsa-miR-223*-4395209	28.9766	28.9806	28.9995	28.9718	28.9896	28.9798	27.9811	27.9774	29.9845	28.9621	28.9857	29.9742	27.9734	28.9811	28.9787	27.9747	27.9778	27.9737	28.9813	28.9867
hsa-miR-223-4395406	18.9471	18.9541	18.9503	18.967	18.9451	18.9733	18.9654	17.944	18.9513	19.9901	18.9371	19.9705	17.9644	18.9693	18.9605	18.9585	17.98	17.896	18.9893	18.9917
hsa-miR-22-4373079	24.9691	40	40	40	40	40	40	27.054	40	40	40	40	40	40	40	40	26.993	40	40	40
hsa-miR-224-4395210	30.9851	30.9804	33.008	30.9833	29.9763	31.9817	31.9967	28.9757	29.9582	31.9668	30.9633	31.0018	32.0146	30.9928	32.0002	32.0035	29.9619	29.9704	29.9807	32.006
hsa-miR-23a*-4395550	40	37.0051	35.9644	40	40	40	40	34.9943	40	40	40	40	40	40	37.0631	40	40	34.9742	40	40
hsa-miR-23a-4373074	40	40	40	40	40	40	40	40	40	40	40	40	40	40	40	40	40	40	40	40
hsa-miR-23b*-4395237	40	40	40	40	40	40	40	40	40	40	40	40	40	40	40	40	40	40	40	40
hsa-miR-23b-4373073	40	40	40	40	40	40	40	40	40	40	40	40	40	40	40	40	40	40	40	40
hsa-miR-24-1*-4395551	40	40	40	40	40	40	40	40	40	40	40	40	40	40	40	40	40	40	40	40
hsa-miR-24-4373072	22.9768	22.9729	22.9927	22.9659	22.9803	22.9935	23.9844	22.9867	23.991	23.982	21.9636	23.9945	22.9893	22.9912	22.9828	22.9742	20.9766	21.9538	22.9762	22.9924
hsa-miR-25*-4395553	40	40	35.9834	40	40	40	40	40	40	40	34.7162	40	40	40	40	40	40	40	40	40
hsa-miR-25-4373071	23.9652	25.9657	26.9679	26.9634	25.9579	24.9369	26.9605	25.9589	26.965	26.9545	25.9514	25.954	25.9771	26.9726	25.9497	25.9663	25.96	25.9645	26.9666	25.9518
hsa-miR-26a-1*-4395554	33.9921	33.9804	40	40	34.0024	33.0096	40	35.9969	34.0035	35.9868	40	33.0004	34.9786	33.9579	34.9747	33.9652	31.9845	32.9736	34.9788	33.9732
hsa-miR-26a-2*-4395226	40	40	40	40	40	34.9816	40	40	40	40	40	33.9737	33.9836	40	40	40	40	40	40	35.9661
hsa-miR-26a-4395166	26.0118	24.9609	25.9703	25.9859	26.0134	24.9772	25.9945	25.9808	25.9697	25.9871	24.9617	25.9824	25.9844	25.9578	25.9917	25.9831	24.9896	24.9862	25.9859	24.971
hsa-miR-26b*-4395555	31.9553	32.9829	32.9913	31.9695	31.9544	31.9789	35.0087	30.9695	32.9812	32.9651	31.9594	33.9589	32.9871	31.9974	31.9792	31.9772	30.9659	30.9679	33.0024	31.9878
hsa-miR-26b-4395167	24.9569	25.9652	26.9579	26.9543	25.962	25.9674	26.9646	26.9778	27.9715	26.9609	25.9675	26.9753	26.9692	26.9806	26.9589	26.9821	25.9611	25.9708	26.9605	25.958
hsa-miR-27a*-4395556	32.9852	33.9987	32.9856	32.9758	32.986	34.0257	33.0155	31.9623	34.98	32.9652	31.9775	35.022	32.9847	34.966	34.0104	33.9861	32.9944	32.9867	36.0122	33.006
hsa-miR-27a-4373287	27.9358	27.951	27.9817	27.9462	26.9392	26.9474	27.968	26.9582	27.9575	27.9583	26.9321	27.9569	26.9306	27.9668	27.9564	26.9462	26.9698	26.9667	27.9447	26.9415
hsa-miR-27b*-4395285	40	40	33.0345	33.9819	40	33.001	40	33.0773	34.0006	40	40	32.9997	40	40	40	40	33.0036	40	40	33.0807
hsa-miR-27b-4373068	29.9853	29.9896	28.9688	29.9817	28.9847	27.9562	28.9781	27.9473	29.9824	28.975	28.9682	28.9641	28.9815	28.9826	28.9862	28.9917	27.9807	27.9685	29.9886	28.9813
hsa-miR-28-3p-4395557	28.975	28.9666	28.9642	28.9661	28.9773	28.9745	28.9755	27.9602	28.9542	28.9759	28.969	29.9775	28.9597	28.9647	28.9606	28.9748	26.9622	27.9572	28.9505	27.9559
hsa-miR-28-5p-4373067	31.9631	29.9562	30.9663	31.9731	31.9465	29.9552	30.9528	30.9772	31.9829	31.9549	30.9628	30.9629	31.974	30.9513	31.9717	29.9531	28.9677	29.9829	31.9799	29.9727
hsa-miR-296-3p-4395212	40	40	40	40	40	40	40	40	40	40	40	40	40	40	40	40	40	40	40	40
hsa-miR-296-5p-4373066	28.9769	31.0127	30.9735	32.0043	29.971	29.9603	31.973	31.9476	32.0161	30.9462	30.9868	31.0108	30.997	32.0001	29.92	30.9978	30.9883	30.9978	30.9425	30.9466
hsa-miR-298-4395301	40	40	40	40	40	40	40	40	40	40	40	40	40	40	40	40	40	40	40	40
hsa-miR-299-3p-4373189	40	40	40	40	40	40	40	40	40	40	40	40	40	40	40	40	40	40	40	40
hsa-miR-299-5p-4373188	40	40	40	40	40	40	40	40	40	40	40	40	40	40	40	40	40	40	40	40
hsa-miR-29a*-4395558	33.9849	35.9923	32.9916	34.044	33.009	33.9587	35.0078	32.9701	40	34.0395	32.9764	32.9815	34.9831	36.0175	35.0481	33.0042	33.9921	33.0018	40	32.0064
hsa-miR-29a-4395223	26.9443	26.9454	26.9454	26.9535	26.9559	26.9495	26.9511	26.9636	27.9614	26.9425	27.9624	27.9502	27.9625	27.9486	27.9608	26.9534	26.9542	26.946	28.9562	26.9362
hsa-miR-29b-1*-4395276	40	40	40	40	40	40	40	40	40	40	40	40	40	40	40	40	40	40	40	40
hsa-miR-29b-2*-4395277	35.9926	40	40	40	40	35.9735	33.9848	40	40	35.977	35.0212	40	33.9982	40	40	40	33.9626	40	33.9711	40
hsa-miR-29b-4373288	33.9849	32.9752	34.0071	32.9803	40	32.977	33.9846	32.9855	34.0032	40	32.9902	33.9948	35.003	33.9971	36.0236	33.9819	35.9514	34.0132	40	34.9678
hsa-miR-29c*-4381131	31.9835	31.9775	31.9629	32.9827	32.9733	32.9923	32.9792	31.969	35.9921	32.9833	34.0192	33.9972	32.9891	33.992	33.9676	31.9866	32.0004	31.9923	34.9827	31.9829
hsa-miR-29c-4395171	29.9816	29.9824	29.9882	30.9745	29.9774	28.9875	30.9811	29.9844	30.9867	30.9812	29.9719	30.9852	30.9914	30.9827	30.9758	29.9802	30.9868	29.995	31.9767	30.9731
hsa-miR-301a-4373064	28.9734	29.9886	29.9822	29.9742	29.9669	28.95	31.9978	29.9682	29.9806	30.9857	29.9851	29.9841	29.9686	29.9608	29.9836	29.97	28.9775	28.9756	29.9693	28.9602
hsa-miR-301b-4395503	33.9849	32.9731	34.0041	40	35.979	33.9759	35.9749	32.9629	40	35.9763	35.9904	40	40	35.0093	34.9723	33.9801	32.9744	32.954	35.9865	32.9788
hsa-miR-302a*-4395492	40	40	40	40	40	40	40	40	40	40	40	40	40	40	40	40	40	40	40	40
hsa-miR-302a-4378070	40	40	40	40	40	40	40	40	40	40	40	40	40	40	35.9745	40	40	40	40	40
hsa-miR-302b*-4395230	40	40	40	40	40	40	40	40	40	40	40	40	40	40	40	40	40	40	40	40
hsa-miR-302b-4378071	40	40	40	40	40	40	40	40	40	40	40	40	40	40	40	40	40	40	40	40
hsa-miR-302c*-4373277	40	40	40	40	40	40	40	40	40	40	40	40	40	40	40	40	40	40	40	40
hsa-miR-302c-4378072	40	40	40	40	40	40	40	40	40	40	40	40	40	40	40	40	40	40	40	40
hsa-miR-302d*-4395231	40	40	40	40	40	40	40	40	40	40	40	40	40	40	40	40	40	40	40	40
hsa-miR-302d-4373063	40	40	40	40	40	40	40	40	40	40	40	40	40	40	40	40	40	40	40	40
hsa-miR-302d-4373063	40	40	40	40	40	40	40	40	40	40	40	40	40	40	40	40	40	40	40	40
hsa-miR-30a*-4373062	28.9534	27.9393	28.9606	28.9664	27.9627	27.9274	28.9745	27.9675	27.9421	28.9654	26.9409	28.95	28.9551	28.9601	27.9346	28.9769	27.9476	27.9735	28.9579	27.9339
hsa-miR-30a-4373061	23.9522	25.9622	25.9585	25.9547	24.9539	24.9398	25.9614	24.9633	25.9513	25.9545	24.9389	25.9495	24.9367	25.9606	25.9547	23.945	24.9509	24.9491	25.9558	25.9694
hsa-miR-30b*-4395240	40	40	40	40	40	40	40	40	40	40	40	40	40	40	40	40	40	40	40	40
hsa-miR-30b-4373290	25.983	24.9824	25.9731	25.9715	26.002	24.9778	25.9826	24.9758	25.9672	25.9808	24.9659	25.9823	25.9867	25.9677	25.971	25.9701	25.9748	24.9953	25.9788	24.9667
hsa-miR-30c-1*-4395219	40	40	40	40	40	40	40	40	40	40	40	40	40	40	40	40	40	40	40	40
hsa-miR-30c-2*-4395221	40	40	40	40	40	40	40	40	40	40	40	40	40	40	40	40	40	40	40	40
hsa-miR-30c-4373060	24.9645	24.9791	25.9674	25.9744	25.9838	24.9703	25.9767	24.9592	25.9768	25.9677	24.9771	25.9849	25.9814	25.9753	25.9747	25.9725	24.9625	24.9775	25.9789	24.9677
hsa-miR-30d*-4395416	40	32.973	40	32.9857	32.9751	40	34.0228	32.9972	32.9526	40	32.9825	40	34.0106	34.0036	32.9943	32.9624	33.0083	31.9925	31.9707	34.0018
hsa-miR-30d-4373059	25.8719	26.8026	26.9884	28.0009	26.9275	27.0029	27.1753	26.9908	27.9811	27.986	26.9114	27.9909	26.9732	26.9598	27.9805	25.9669	26.9928	26.952	27.6248	26.9325
hsa-miR-30d-4373059	26.0064	26.9515	26.9673	27.9304	26.9634	26.9671	26.9639	26.8417	27.7284	27.9668	27.0031	27.8518	26.8885	27.1187	27.8299	25.8238	26.7339	26.9684	27.9828	26.9858
hsa-miR-30e*-4373057	27.9372	28.975	27.9382	28.9615	27.9576	27.9493	28.9747	27.9694	27.9367	28.9745	26.962	27.938	27.9435	27.9538	27.9503	27.946	27.9487	27.9651	28.9712	27.9531
hsa-miR-30e-4395334	24.9334	26.9685	26.9671	26.94	25.9378	25.9472	26.9657	25.9464	26.9552	26.9476	26.9875	26.9499	25.9368	26.9588	26.9643	25.9488	25.948	25.9553	26.9458	25.9341
hsa-miR-31-4395390	31.0204	30.9645	30.9697	30.9903	30.0069	30.0027	31.9816	30.9982	30.9692	31.009	31.0401	30.9905	30.9802	30.9845	30.9914	30.9784	32.008	30.9706	30.9946	31.0016
hsa-miR-32*-4395222	40	40	40	40	40	40	40	40	40	40	40	40	40	40	40	40	40	40	40	40
hsa-miR-320-4395388	22.9564	23.9495	24.9581	24.9574	23.9458	23.9535	23.9552	23.9616	24.9483	24.9666	24.9623	24.9605	24.9768	24.9656	24.9605	24.971	23.9623	24.9675	25.9834	24.9682
hsa-miR-323-3p-4395338	30.9724	31.0102	29.9756	30.9975	30.9942	30.9626	31.0005	30.9901	30.9705	31.0058	31.0143	30.0288	29.9846	30.9663	31.0076	29.9805	30.9628	29.9683	30.0138	29.9988
hsa-miR-32-4395220	36.0062	34.0236	35.9886	40	33.9966	32.9797	32.9907	34.0103	40	33.0037	32.9573	40	33.9951	40	35.9905	33.966	33.9914	33.9814	33.9729	32.9872
hsa-miR-324-3p-4395272	28.9986	29.9725	30.9733	30.9801	29.9669	29.972	30.983	29.9716	30.9839	30.98	29.959	30.9675	29.9792	29.9544	29.9589	29.972	29.9739	29.9725	30.9698	30.9767
hsa-miR-324-5p-4373052	29.9496	29.9543	30.963	30.9456	30.9567	29.9471	30.9649	30.9727	31.9712	31.982	30.9657	30.9697	30.9625	29.9546	30.9369	29.9508	28.9456	30.9822	31.9622	30.9826
hsa-miR-325-4373051	40	40	40	40	40	40	40	40	40	40	40	40	40	40	40	40	40	40	40	40
hsa-miR-326-4373050	40	36.0093	33.9966	35.9732	33.9414	35.9922	40	33.9127	36.0003	40	40	34.9785	33.9792	40	40	34.8121	33.0043	33.9988	40	34.0453
hsa-miR-328-4373049	27.979	27.989	27.9722	28.9943	27.9765	27.9798	28.9788	27.9796	28.9903	28.9722	27.9788	28.9692	27.9772	27.9966	27.9785	27.9574	26.9884	26.9856	27.9762	26.965
hsa-miR-329-4373191	40	34.975	35.9687	40	35.9321	40	36.9744	40	40	40	40	35.961	40	40	40	40	40	36.9559	36.971	40
hsa-miR-330-3p-4373047	31.9507	33.0275	33.0449	33.0061	32.9321	33.0374	33.9692	32.9866	34.0175	33.0476	33.0086	36.0222	32.94	33.9409	32.9665	32.9229	30.9891	31.9804	31.9504	32.9802
hsa-miR-330-5p-4395341	40	40	40	40	40	40	40	40	40	40	40	40	40	40	40	40	40	40	40	40
hsa-miR-331-3p-4373046	26.9563	27.9771	28.9942	28.984	27.972	27.9683	28.9868	27.9787	28.9974	27.9691	27.978	28.9897	27.9658	28.9675	28.9613	27.9899	26.9636	26.9758	28.9808	27.9718
hsa-miR-331-5p-4395344	40	40	40	40	40	40	40	40	40	40	40	40	40	40	40	40	40	40	40	40
hsa-miR-335*-4395296	40	29.0331	40	40	40	40	40	40	40	40	40	40	40	40	40	29.9576	28.9866	29.0277	40	29.1292
hsa-miR-335-4373045	29.9874	29.9788	29.9721	29.9683	29.965	28.9547	30.9816	29.9963	29.9689	30.9694	30.9814	30.97	29.9789	29.9817	30.9559	28.9704	27.9635	28.9914	30.9721	29.9945
hsa-miR-337-3p-4395268	40	40	31.9713	40	40	40	40	40	40	40	40	40	40	32.0061	40	40	40	40	40	40
hsa-miR-337-5p-4395267	40	35.018	33.9709	33.9946	33.9815	40	40	33.9905	40	40	34.9577	40	35.0201	40	33.9777	32.9724	40	34.0167	35.9753	40
hsa-miR-338-3p-4395363	33.0876	40	40	40	40	40	32.9856	40	40	33.9598	32.9662	40	40	40	40	32.984	40	32.9827	33.0338	40
hsa-miR-339-3p-4395295	29.9756	30.9803	31.0029	30.9662	30.9848	30.9806	31.966	31.0072	31.9616	30.9594	29.9706	30.9758	29.9744	29.9764	30.9696	29.9884	28.9913	29.9595	30.9853	29.9845
hsa-miR-339-5p-4395368	40	40	40	40	40	40	40	40	40	40	40	40	40	40	40	40	40	40	40	40
hsa-miR-33a*-4395247	40	40	40	36.0278	40	32.9572	40	40	40	40	33.0525	40	40	40	34.0425	40	32.9707	33.9792	40	35.0512
hsa-miR-33b-4395196	40	40	40	40	40	40	40	40	40	40	40	40	40	40	40	40	40	40	40	40
hsa-miR-340*-4395370	33.9796	31.9655	32.9705	34.9917	34.9693	32.9654	33.9779	32.9685	32.9519	33.9674	31.9668	32.9854	32.948	32.9749	40	31.951	31.9583	31.9773	32.9877	32.9823
hsa-miR-340-4395369	29.9777	29.9589	29.9523	29.963	30.9655	28.9432	29.9735	29.974	30.9658	30.9538	29.9853	29.9526	29.9648	29.957	30.9835	28.973	28.9617	28.962	29.9605	29.9844
hsa-miR-342-3p-4395371	24.9885	24.9836	23.9619	23.9681	23.964	23.9445	25.0003	23.9858	24.9782	23.9898	23.9593	24.9749	24.9686	24.9683	24.9807	24.9831	24.987	24.9776	24.9606	23.9603
hsa-miR-342-5p-4395258	40	40	40	40	40	40	40	40	40	40	40	40	40	40	40	40	40	40	40	40
hsa-miR-345-4395297	28.9636	28.9584	28.9634	28.9789	28.9811	27.9503	27.9513	27.958	28.9666	28.9558	28.971	28.9655	28.9801	27.9559	28.9731	28.9712	27.9768	27.9668	28.9648	27.9539
hsa-miR-346-4373038	40	30.0441	40	40	40	40	40	40	30.0364	29.0443	40	40	40	40	40	40	40	40	28.9218	40
hsa-miR-34a*-4395427	31.9749	31.9709	31.9791	31.9518	29.9768	32.9866	30.9559	30.9751	31.962	30.9754	30.9616	32.9824	32.9898	30.9716	33.9874	31.9676	30.9639	32.9722	32.9863	31.9837
hsa-miR-34a-4395168	29.9918	29.9699	29.9877	29.9715	28.9725	30.9933	28.9587	28.9812	29.9752	29.9885	28.9772	29.979	30.9759	29.9847	29.9729	28.9731	28.9674	29.9768	30.0018	29.9702
hsa-miR-34b*-4373037	40	40	40	34.0113	40	40	40	40	33.9717	40	40	40	40	40	40	40	40	40	33.0372	40
hsa-miR-34c-5p-4373036	40	40	40	40	40	40	40	40	40	35.9878	40	40	40	40	40	40	36.0049	40	35.9277	40
hsa-miR-361-3p-4395227	40	40	40	40	40	40	40	40	40	40	40	40	40	40	40	40	40	40	40	40
hsa-miR-361-3p-4395227	40	40	40	40	40	40	40	40	40	40	40	40	40	40	40	40	40	40	40	40
hsa-miR-361-5p-4373035	33.0043	31.9895	32.0135	33.0255	31.9848	31.0065	31.0011	30.9789	31.9787	33.9795	30.9834	40	30.9884	31.9994	31.9996	33.0089	31.9469	30.9876	33.037	32.0235
hsa-miR-362-3p-4395228	32.9635	34.9587	35.9456	35.9493	32.958	34.9594	33.9664	33.9753	32.9448	32.9596	32.9591	33.9765	33.9793	32.9343	33.9752	32.976	33.9667	32.9416	33.9633	32.9497
hsa-miR-362-5p-4378092	40	35.0005	34.9827	35.998	40	33.9682	33.989	32.9681	35.011	40	33.9874	36.0038	40	33.9625	33.9867	33.9676	40	34.9695	33.9565	33.9752
hsa-miR-363*-4380917	30.9421	40	40	40	40	40	40	40	40	40	40	40	40	40	40	40	40	40	40	40
hsa-miR-363-4378090	30.9834	30.9862	31.9941	31.9953	30.9848	30.9865	30.9907	32.0011	31.9922	30.9891	30.9896	31.9886	30.9906	32.0159	31.9363	29.9952	30.9925	30.9733	31.9492	31.9855
hsa-miR-365-4373194	27.9628	28.9517	28.9645	28.9799	27.9635	28.0029	28.9682	26.9535	28.985	28.9788	28.9696	28.9569	27.9478	27.9478	27.9621	28.9849	26.9697	27.9627	28.9834	27.9795
hsa-miR-367*-4395232	40	40	40	40	40	40	40	40	40	40	40	40	40	40	40	40	40	40	40	40
hsa-miR-367-4373034	40	40	40	40	40	40	40	40	40	40	40	40	40	40	40	40	40	40	40	40
hsa-miR-369-3p-4373032	35.9774	40	35.956	40	40	40	40	40	40	40	35.9823	40	40	35.9861	40	40	40	40	40	35.9956
hsa-miR-369-5p-4373195	40	40	40	40	40	40	40	40	40	40	40	35.9882	40	40	40	40	40	40	40	40
hsa-miR-370-4395386	32.972	31.0114	31.0245	40	31.9451	30.9726	31.9844	31.9999	40	40	40	32.0291	31.0099	31.9945	31.969	30.9981	34.005	31.0222	31.9741	32.0333
hsa-miR-371-3p-4395235	40	40	40	40	40	40	40	33.9557	40	34.9067	40	40	40	40	40	40	40	40	40	40
hsa-miR-372-4373029	40	40	40	40	33.9652	35.9553	40	34.9773	40	34.9788	34.9723	35.9765	40	35.9551	40	37.0474	35.9693	40	40	40
hsa-miR-373*-4373279	40	40	40	40	40	40	40	40	40	40	40	40	40	40	40	40	40	40	40	40
hsa-miR-373-4378073	40	40	40	40	40	40	40	40	40	40	40	40	40	40	40	40	40	40	40	40
hsa-miR-374a*-4395236	40	40	35.9824	40	40	40	40	34.9718	40	35.9882	40	40	35.9696	40	40	40	40	40	40	37.0016
hsa-miR-374a-4373028	26.9729	26.9612	27.9533	27.9546	27.9752	25.9548	28.9668	27.9483	28.9712	27.9592	26.9588	27.9661	27.9664	28.9702	27.9595	27.958	26.9588	26.9601	28.9689	26.9441
hsa-miR-374b*-4395502	40	40	40	40	34.971	33.9774	40	40	40	40	34.935	35.9968	40	40	40	33.9772	40	34.9879	40	40
hsa-miR-374b-4381045	26.9929	26.978	27.989	27.989	27.9912	26.9978	27.9865	28.0069	27.9968	27.9879	26.9608	27.9966	27.9822	28.0074	27.9858	27.9367	25.9764	27.0016	27.9686	26.9738
hsa-miR-375-4373027	26.9682	27.9689	26.9787	26.9754	25.9456	26.9778	28.9784	26.9691	25.9551	25.9673	27.9854	28.95	26.958	26.9723	27.9654	24.9801	26.9929	26.954	29.9747	28.9768
hsa-miR-376a*-4395238	40	40	40	40	40	40	40	40	40	40	40	40	40	40	40	35.9887	40	40	40	40
hsa-miR-376a-4373026	31.9952	30.991	30.974	32.9674	32.9636	30.9658	32.9875	33.991	31.9854	36.9736	31.9837	31.9547	30.9891	31.9847	31.994	30.9673	32.005	29.9732	30.986	30.9604
hsa-miR-376b-4373196	40	40	40	40	40	40	40	40	40	40	40	40	40	40	40	40	40	40	40	34.9791
hsa-miR-376c-4395233	31.9863	29.9957	29.9732	32.9726	31.9665	30.9899	31.9815	31.9652	32.9643	33.9828	30.9767	31.0038	29.9904	29.9846	29.9717	29.9952	29.9746	28.9916	30.9821	30.982
hsa-miR-377*-4395239	40	40	40	40	35.986	40	40	40	40	40	40	40	40	40	40	40	40	40	40	40
hsa-miR-377-4373025	40	40	40	40	40	40	40	40	40	40	40	40	40	40	40	40	40	40	40	40
hsa-miR-378*-4373024	35.9964	40	36.028	40	33.9949	33.9997	35.9966	33.9951	33.9952	35.9868	35.9896	40	36.9595	35.9886	35.9779	33.9834	34.9901	32.9829	33.9932	33.9978
hsa-miR-378-4395354	28.9488	29.9578	29.945	29.9478	29.951	29.9458	29.9463	28.9462	30.9735	29.9546	30.9442	30.9604	29.9484	30.9663	29.9636	29.9595	28.9423	29.9423	29.9415	29.9544
hsa-miR-379*-4395244	40	40	40	40	40	40	40	40	40	40	40	40	40	40	40	40	40	40	40	40
hsa-miR-379-4373349	40	30.9807	30.0097	40	30.9961	30.9328	40	40	30.0311	40	40	40	30.9698	32.0046	40	40	40	40	40	32.0882
hsa-miR-380*-4373021	40	40	35.995	40	36.0043	35.9654	40	35.9803	35.984	35.9396	40	36.01	37.0302	40	35.9677	36.9788	35.9721	36.9955	35.9435	35.9721
hsa-miR-380-4373022	40	40	40	40	40	40	40	40	40	40	40	40	40	40	40	40	40	40	40	40
hsa-miR-381-4373020	40	40	36.9352	40	40	40	35.9519	40	40	40	40	40	40	40	40	40	40	40	40	40
hsa-miR-382-4373019	40	40	40	40	40	40	40	40	40	40	40	40	40	40	40	40	40	40	40	40
hsa-miR-383-4373018	40	40	40	40	40	40	40	40	40	40	40	40	40	40	40	40	40	40	40	40
hsa-miR-384-4373017	40	40	40	40	40	40	40	40	40	40	40	40	40	40	40	40	40	40	40	40
hsa-miR-409-3p-4395443	32.9704	30.9667	31.0159	35.7515	33.0126	32.978	36.0021	35.998	35.995	35.9745	33.991	33.0006	32.7051	32.0006	33.4929	31.9945	33.9855	29.9757	31.987	31.9917
hsa-miR-409-3p-4395443	32.5192	30.9822	30.0913	35.9788	33.8849	32.137	34.8772	35.649	34.8322	34.1867	32.6652	31.8076	31.9995	31.89	32.9965	31.4573	32.7803	29.8971	31.9796	31.5415
hsa-miR-409-5p-4395442	40	32.9807	40	40	40	40	40	40	40	40	40	32.0446	40	40	40	40	40	40	40	40
hsa-miR-410-4378093	32.9736	31.9644	32.9659	33.9737	33.0002	34.011	32.9735	33.9915	33.9821	35.9874	34.013	32.988	32.9912	32.9962	33.9842	31.9761	32.985	31.9981	32.9653	32.981
hsa-miR-411*-4395349	40	36.0139	40	40	40	40	34.0198	40	40	40	40	40	40	40	40	40	40	32.9403	40	40
hsa-miR-411-4381013	33.9746	32.973	32.9819	40	34.9705	32.9714	40	32.965	33.971	34.9524	33.9971	35.9372	33.9671	34.9707	34.9656	33.0002	35.9799	30.936	33.9589	33.9784
hsa-miR-412-4373199	40	40	40	40	40	40	40	40	40	40	40	40	40	40	40	40	40	40	40	40
hsa-miR-422a-4395408	35.9718	35.9879	33.9754	33.9939	40	34.9955	34.9949	33.9655	34.9759	40	36.0096	33.9677	33.9523	40	33.9728	35.9833	34.9556	35.0182	40	40
hsa-miR-423-5p-4395451	27.9861	29.9808	29.9616	29.9862	28.9675	28.9743	28.9715	28.9589	29.978	29.9924	30.0041	29.982	28.9629	30.0072	29.9603	28.9674	28.992	28.9825	30.9576	28.9937
hsa-miR-424*-4395420	33.9793	40	35.9962	40	40	34.9915	40	32.9962	40	40	40	40	34.0044	36.0197	40	40	32.9595	40	40	34.0165
hsa-miR-424-4373201	40	40	33.9751	34.9856	35.9909	40	32.9945	36.0014	40	40	36.0139	34.9864	33.9614	33.9867	34.0013	36.0092	32.9802	40	33.9776	32.96
hsa-miR-425*-4395413	30.9757	31.9696	30.9678	31.974	31.9688	32.9822	32.9841	31.9878	31.9697	31.9751	31.9837	31.9686	32.9884	30.9767	31.9827	30.9734	28.9582	30.9743	31.9732	30.982
hsa-miR-425-4380926	23.9937	26.0091	25.9756	25.9857	25.9576	24.9799	25.9969	25.995	26.9433	26.0541	26.0529	25.9687	25.9975	25.9689	25.9659	25.9842	24.9708	26.0285	26.0558	25.995
hsa-miR-429-4373203	35.9716	33.9848	33.9819	34.9825	33.9886	32.9708	40	32.9702	33.9779	33.9649	33.0079	35.0133	32.9643	34.9969	33.9722	31.955	33.9904	33.9725	40	33.9718
hsa-miR-431*-4395423	40	40	40	40	40	40	40	40	40	40	40	40	40	40	40	40	40	40	40	40
hsa-miR-431-4395173	40	40	40	40	40	40	40	40	40	40	40	40	40	40	40	40	40	40	40	40
hsa-miR-432*-4378076	40	40	40	40	40	40	40	40	40	40	40	40	40	40	40	40	40	40	40	40
hsa-miR-432-4373280	32.0324	30.9474	30.8738	40	40	29.0988	40	31.3179	32.0272	32.9652	40	32.001	29.7211	30.9989	31.9435	40	40	29.9687	31.0034	29.9628
hsa-miR-432-4373280	30.728	30.974	31.0113	40	32.0079	31.0171	40	31.9868	40	40	40	32.0427	30.9721	40	31.1457	30.9781	31.9777	29.8975	30.308	30.9971
hsa-miR-433-4373205	34.08	32.9216	32.995	40	40	33.0049	40	40	31.9286	40	31.9593	31.948	40	32.04	40	31.965	40	31.9994	40	40
hsa-miR-448-4373206	40	40	40	40	40	40	40	40	40	40	40	40	40	40	40	40	40	40	40	40
hsa-miR-449a-4373207	40	40	40	40	36.9981	40	40	35.9741	40	40	40	40	40	40	40	40	40	35.952	40	35.976
hsa-miR-449b-4381011	40	40	40	40	40	40	40	40	40	40	33.952	40	40	40	40	40	40	35.9423	40	40
hsa-miR-450a-4395414	40	40	35.0177	40	35.9979	40	40	33.9821	36.0011	40	33.9774	33.9841	33.9794	40	40	33.9762	40	35.0018	40	35.0061
hsa-miR-450b-3p-4395319	40	40	40	40	40	40	40	40	40	40	40	40	40	40	40	40	40	40	40	40
hsa-miR-450b-5p-4395318	40	33.9716	33.9511	40	40	40	33.9951	40	40	40	32.9873	40	40	40	40	34.0545	35.0209	35.0035	34.9678	40
hsa-miR-451-4373360	19.9654	20.9705	22.9536	22.9662	21.9771	20.94	22.979	21.9736	22.9682	22.9848	21.9713	21.9667	21.9526	22.9696	21.9556	21.9777	21.9622	20.9578	22.9911	21.9681
hsa-miR-452*-4395441	40	40	40	40	40	40	40	40	40	40	40	40	40	40	40	40	40	40	40	40
hsa-miR-452-4395440	33.0101	33.9988	33.9885	32.9584	32.9655	34.978	32.9768	31.9856	32.9646	32.9506	32.9635	33.9855	32.981	32.958	32.9802	31.9742	33.0077	32.9732	34.9934	34.03
hsa-miR-453-4395429	40	40	40	40	40	40	40	40	40	40	40	40	40	40	40	40	40	40	40	40
hsa-miR-454*-4395185	33.9815	40	40	34.9961	33.9924	34.9687	40	34.9762	35.9612	40	40	35.9728	40	33.9717	35.9649	35.974	32.9593	33.9798	34.9744	35.9783
hsa-miR-454-4395434	27.9338	27.9407	30.9553	29.9394	28.9444	27.9328	29.9586	29.9559	29.9654	29.9642	28.9359	28.9365	28.949	29.9753	28.9484	29.9931	28.9738	28.9502	29.944	28.9644
hsa-miR-455-3p-4395355	30.9601	40	40	40	40	40	40	33.9964	40	40	40	40	40	40	31.9514	40	40	30.8638	40	33.0175
hsa-miR-455-5p-4378098	33.9866	35.9765	33.9709	35.9949	33.9726	32.976	34.9945	32.9648	36.0045	33.9677	32.9721	40	33.952	33.9821	33.9873	35.9854	32.9718	33.9867	34.9928	33.9671
hsa-miR-483-5p-4395449	29.974	29.9622	28.9448	29.9554	26.9575	28.9632	28.9698	27.9565	29.9705	28.9676	29.9613	29.9454	28.951	28.9628	28.9498	28.9678	27.958	27.9435	29.9595	28.9699
hsa-miR-484-4381032	21.9752	22.949	23.9548	24.9696	23.9627	22.9497	24.9807	23.9653	24.9705	24.9792	23.9646	23.9647	23.9495	23.977	23.9507	23.9615	22.9659	22.9658	23.9527	22.9447
hsa-miR-485-3p-4378095	31.0003	30.9784	30.9999	32.001	30.9978	31.0061	32.9895	32.013	32.0221	31.9872	31.0415	30.9665	31.0577	32.0436	31.0156	30.9659	30.9756	30.0021	30.9803	30.9904
hsa-miR-485-5p-4373212	40	40	40	40	40	40	40	40	40	40	40	40	40	40	40	40	40	40	40	40
hsa-miR-486-3p-4395204	27.9557	30.0494	30.0134	30.9537	30.0028	30.0191	30.9935	30.0153	31.0228	32.9484	30.0636	29.9879	29.999	29.9885	29.9799	29.9956	40	29.9751	30.9862	30.0558
hsa-miR-486-5p-4378096	23.0027	25.9738	27.0127	27.0003	26.0164	26.0142	25.9494	25.9731	26.9979	26.9958	26.0094	25.9821	25.973	25.967	25.961	25.9769	25.975	26.0146	26.9841	25.9803
hsa-miR-487a-4378097	40	36.0019	40	40	40	35.0697	40	40	40	40	40	40	40	33.7986	40	40	40	40	40	32.9176
hsa-miR-487b-4378102	35.9976	33.0172	31.9902	40	35.0093	32.9733	35.9992	40	35.9823	36.0189	34.0075	40	33.0297	33.9842	34.0072	32.9986	40	33.0108	32.9928	32.9883
hsa-miR-488*-4373213	40	40	40	40	40	40	40	40	40	40	40	40	40	40	40	40	40	40	40	40
hsa-miR-488-4395468	40	40	40	40	40	40	40	40	40	40	40	40	40	40	40	40	40	40	40	40
hsa-miR-489-4395469	33.9766	33.9773	40	33.9852	31.9533	35.9785	34.966	33.9792	34.9748	34.9802	31.9611	35.9653	33.9642	33.9591	40	32.9552	32.968	32.9588	36.0057	40
hsa-miR-490-3p-4373215	40	40	40	40	40	40	40	40	40	40	40	40	40	40	40	40	40	40	40	40
hsa-miR-491-3p-4395471	40	40	40	40	40	40	40	40	34.9735	40	40	40	40	40	40	40	35.9829	40	40	40
hsa-miR-491-5p-4381053	30.9856	32.9819	31.9547	33.0062	31.9648	31.9784	31.9703	31.9633	34.0036	31.9643	32.9998	31.9557	31.9647	31.965	31.9839	31.9705	30.969	31.95	32.9753	31.9804
hsa-miR-492-4373217	40	40	40	40	40	40	40	40	40	40	40	40	40	40	40	40	40	40	40	40
hsa-miR-493*-4373218	40	40	40	40	40	40	40	40	40	40	40	40	40	40	40	34.0168	40	40	40	33.979
hsa-miR-493-4395475	40	32.9777	34.9539	40	40	40	32.9833	40	40	40	40	40	33.9651	40	40	33.9459	40	40	40	40
hsa-miR-494-4395476	35.9596	32.9841	33.9803	35.973	34.963	33.9568	33.9548	35.9654	34.9679	34.9712	33.9709	33.9691	32.9391	35.9686	33.9502	34.9917	33.9645	32.9683	33.9697	33.975
hsa-miR-495-4381078	30.9912	29.9746	29.9788	32.0012	30.955	29.9791	30.9918	31.9929	31.9801	32.9944	33.012	31.0068	30.9845	30.9629	30.9589	29.9685	30.9763	28.9726	29.9546	30.9956
hsa-miR-496-4386771	40	34.9661	40	40	40	40	40	40	40	40	40	40	40	40	40	40	40	34.942	40	40
hsa-miR-497*-4395479	40	40	40	40	40	40	40	40	40	40	40	40	40	40	40	40	40	40	40	40
hsa-miR-497-4373222	32.971	32.164	31.6731	31.9897	30.9734	31.9814	30.9672	30.9205	30.8289	31.3607	31.04	32.9486	30.9905	30.9666	30.9751	29.9589	30.9253	30.7039	30.9568	31.9788
hsa-miR-497-4373222	31.2253	32.9753	31.987	31.2539	30.5354	31.3113	30.9558	30.9551	31.9899	31.9947	30.9604	31.7412	30.3587	30.3332	31.5657	29.673	30.9703	31.9849	31.5247	31.8904
hsa-miR-498-4373223	40	40	40	40	40	40	40	40	40	40	40	40	40	40	40	40	40	40	40	40
hsa-miR-499-3p-4395538	40	40	40	40	40	40	40	40	40	40	40	40	40	40	40	40	40	40	40	40
hsa-miR-499-5p-4381047	40	40	40	40	40	40	40	40	40	40	40	40	40	40	40	40	40	40	40	40
hsa-miR-500*-4373225	32.0043	32.9409	40	40	33.0038	40	40	30.9738	40	40	33.0814	33.0153	40	40	31.9822	40	31.9686	31.9245	40	32.9973
hsa-miR-500-4395539	31.9958	32.9946	33.9454	33.978	33.9933	32.0102	40	33.012	40	36.0092	32.9985	31.9906	33.0002	33.972	33.0306	33.017	32.9956	33.0042	35.0299	32.9966
hsa-miR-501-3p-4395546	29.9404	40	40	36.078	40	32.9784	40	40	32.0565	40	31.858	40	40	40	40	40	31.0413	40	32.0954	40
hsa-miR-501-5p-4373226	27.9842	40	40	40	40	40	40	40	40	40	40	40	40	40	40	40	40	40	40	40
hsa-miR-502-3p-4395194	32.9916	33.9882	33.9605	35.9818	32.9492	32.9477	33.9788	31.9695	31.9564	33.9619	32.9705	33.9708	32.9744	33.9814	33.9787	32.9726	33.9953	33.9719	33.9846	32.9844
hsa-miR-502-5p-4373227	34.0185	32.9903	40	40	35.9519	40	35.018	33.9751	40	40	40	33.9864	40	40	32.9825	35.9898	34.0363	33.9922	35.0137	33.9592
hsa-miR-503-4373228	40	40	40	40	40	40	40	40	40	40	40	40	40	40	40	40	40	40	40	40
hsa-miR-504-4395195	40	40	40	40	40	40	40	40	40	40	40	40	40	40	40	40	40	40	40	40
hsa-miR-505*-4395198	31.9819	32.9633	32.9726	32.9747	32.9849	32.9862	32.9657	32.9634	33.9556	33.9818	32.9871	32.9838	32.9568	32.9868	32.9525	31.9759	31.9852	33.9908	32.9676	32.9687
hsa-miR-505-4395200	40	40	31.0283	30.9648	32.0066	30.9773	30.9444	29.946	32.0183	30.9803	30.9887	30.9119	29.9577	30.9932	30.9868	30.9556	31.0126	30.9844	30.9786	30.9891
hsa-miR-506-4373231	40	40	40	40	40	40	40	40	40	40	40	40	40	40	40	40	40	40	40	40
hsa-miR-507-4373232	40	40	40	40	40	40	40	40	40	40	40	40	40	40	40	40	40	40	40	40
hsa-miR-508-3p-4373233	40	40	40	40	40	40	40	40	40	40	40	40	40	40	40	40	40	40	40	40
hsa-miR-508-5p-4395203	40	40	40	40	40	40	40	40	40	40	40	40	40	40	40	40	40	40	40	40
hsa-miR-509-3-5p-4395266	40	40	40	40	40	40	40	40	40	40	40	40	40	40	40	40	40	40	40	40
hsa-miR-509-3p-4395347	30.0219	30.9944	31.021	30.9949	30.9881	29.969	29.9434	30.9772	30.0126	30.9892	29.9368	29.9971	31.0019	30.9528	30.0068	29.9995	29.9718	30.0499	30.9669	29.9235
hsa-miR-509-5p-4395346	40	40	40	40	40	40	40	40	40	36.006	40	40	40	40	40	40	40	40	40	40
hsa-miR-510-4395352	40	40	40	40	40	40	40	40	40	40	40	40	40	40	40	40	40	40	40	40
hsa-miR-511-4373236	31.9506	31.9522	31.9492	40	32.9624	31.956	32.9814	31.967	32.9496	40	32.9687	32.9705	32.9828	32.9619	33.9724	32.9755	31.9643	31.9337	33.968	31.939
hsa-miR-512-3p-4381034	31.9906	40	36.0364	40	30.9973	32.9818	32.9749	31.9983	31.9876	40	33.0384	40	32.9568	40	33.0182	33.9945	34.0024	30.9897	31.9734	33.0185
hsa-miR-512-5p-4373238	40	40	40	40	40	40	40	40	40	40	40	40	40	40	40	40	40	40	40	40
hsa-miR-513-3p-4395202	32.9388	40	32.0186	32.0033	33.9431	33.003	31.956	40	33.0308	40	40	40	31.9642	31.9674	32.0056	33.9974	40	32.9941	31.9246	40
hsa-miR-513-5p-4395201	40	40	40	40	40	40	40	40	40	40	40	40	40	40	40	40	40	34.0316	40	40
hsa-miR-515-3p-4395480	40	40	40	40	34.9652	40	40	40	34.9749	40	40	40	40	40	40	40	40	40	40	40
hsa-miR-515-5p-4373242	40	40	40	40	40	35.9853	37.0101	40	40	40	40	40	40	40	40	40	40	40	40	40
hsa-miR-516a-3p-4373183	36.968	33.9622	40	35.971	34.948	34.9575	40	33.9603	36.9504	34.9636	40	40	40	36.0563	34.9715	35.9611	34.9671	40	34.9779	34.9797
hsa-miR-516a-5p-4395527	40	40	40	40	40	40	40	40	40	40	40	40	40	40	40	40	40	40	40	40
hsa-miR-516b-4395172	40	40	40	40	40	40	40	40	40	40	36.0065	40	40	40	40	40	40	40	40	40
hsa-miR-517*-4378078	40	40	40	40	40	40	40	40	40	40	40	40	40	40	40	40	40	40	40	40
hsa-miR-517a-4395513	35.9773	40	35.9872	34.9863	31.9799	34.0337	35.9797	36.0001	34.9718	34.0039	35.971	40	40	40	40	40	34.962	32.9915	33.9946	35.9762
hsa-miR-517b-4373244	40	40	40	40	40	40	40	40	40	40	40	40	40	40	40	35.9899	40	40	40	40
hsa-miR-517c-4373264	35.9897	40	34.9526	34.9767	31.9784	34.9816	35.995	34.9978	40	35.9507	36.0374	40	40	40	35.9504	34.9757	35.9246	35.9598	40	40
hsa-miR-518a-3p-4395508	40	34.9651	40	40	40	40	40	40	40	40	40	40	35.9715	40	40	40	40	40	40	35.9572
hsa-miR-518a-5p-4395507	40	40	40	40	40	40	40	40	40	40	40	40	40	40	40	40	40	40	40	40
hsa-miR-518b-4373246	40	40	35.0019	40	33.9774	40	34.9653	40	40	33.9871	40	40	40	40	35.0041	36.0189	40	40	40	40
hsa-miR-518c*-4378082	40	40	40	40	40	40	40	40	40	40	40	40	40	40	40	40	40	40	40	40
hsa-miR-518c-4395512	40	40	40	40	40	40	40	40	40	40	40	40	40	40	40	40	40	40	40	40
hsa-miR-518d-3p-4373248	40	40	40	40	40	40	40	33.9263	40	33.9655	40	40	32.9599	40	40	40	40	40	33.0248	40
hsa-miR-518d-5p-4395500	40	40	40	40	40	40	40	40	40	40	40	40	40	40	40	40	40	40	40	40
hsa-miR-518e*-4395482	40	40	40	40	40	40	40	40	40	40	40	40	40	40	40	40	40	40	40	40
hsa-miR-518e-4395506	40	40	40	40	36.0022	40	34.9763	40	40	35.9605	40	40	34.9588	40	40	40	40	40	35.9644	40
hsa-miR-518f*-4395498	40	40	40	40	40	40	40	40	40	40	40	40	40	40	40	40	40	40	40	40
hsa-miR-518f-4395499	40	34.9736	34.9303	40	36.9418	40	40	40	35.9285	40	40	40	40	40	40	34.9769	40	36.0286	40	40
hsa-miR-519a-4395526	34.9611	40	40	35.9266	32.9733	35.9652	36.9573	34.0015	35.9398	35.9834	35.9756	35.9471	40	40	40	40	35.0273	35.9586	33.9555	40
hsa-miR-519b-3p-4395495	40	40	40	40	40	40	40	40	40	40	40	40	35.9766	40	40	40	40	35.9423	35.954	40
hsa-miR-519b-3p-4395495	40	34.9719	40	40	35.9587	36.981	40	40	35.9544	40	35.9536	40	40	40	40	40	35.9891	34.0476	40	40
hsa-miR-519c-3p-4373251	40	40	40	40	40	35.9483	40	40	40	40	40	40	40	40	40	40	35.9565	40	40	40
hsa-miR-519d-4395514	33.9918	40	40	40	33.97	40	32.9692	40	40	35.9856	40	40	33.03	40	40	33.9674	40	32.9778	40	40
hsa-miR-519e*-4378084	40	40	40	40	40	40	40	40	40	40	40	40	40	40	40	40	40	40	40	40
hsa-miR-519e-4395481	40	40	40	40	40	40	40	40	40	40	35.9561	40	40	40	40	40	40	40	40	40
hsa-miR-520a-3p-4373268	40	40	40	40	40	40	40	40	40	40	40	40	40	40	40	40	40	40	40	40
hsa-miR-520a-5p-4378085	40	40	40	40	40	40	40	40	40	40	40	40	40	40	40	40	40	40	40	40
hsa-miR-520b-4373252	40	34.9751	36.0336	40	36.0029	40	40	40	40	40	36.0035	40	40	40	40	36.0104	36.0061	40	40	40
hsa-miR-520c-3p-4395511	33.9685	33.946	33.9494	35.9971	35.0103	34.9723	35.9856	34.9558	34.9976	34.9198	36.0819	34.9654	34.9664	34.9894	34.9701	35.9541	34.9883	35.9958	35.0377	34.9769
hsa-miR-520d-5p-4395504	40	40	40	40	40	40	40	40	40	40	40	40	40	40	40	40	40	40	40	40
hsa-miR-520e-4373255	40	40	40	40	40	40	40	40	40	40	40	40	40	40	40	40	40	40	40	40
hsa-miR-520f-4373256	40	40	40	40	40	40	40	40	40	40	40	40	40	40	40	40	40	40	40	40
hsa-miR-520g-4373257	40	40	40	40	40	40	40	36.0299	40	40	40	40	40	40	34.0213	40	40	40	40	40
hsa-miR-520h-4373258	40	40	40	35.9661	40	40	40	32.9711	40	40	40	40	40	40	40	40	40	40	40	40
hsa-miR-521-4373259	40	40	40	40	40	36.0118	40	40	40	40	35.9797	40	40	40	40	40	40	36.0461	40	40
hsa-miR-522-4395524	40	40	40	40	40	40	40	40	34.9642	40	40	40	40	40	40	40	40	40	40	40
hsa-miR-523-4395497	40	40	36.9148	35.9464	40	40	40	40	40	40	40	40	40	40	40	40	40	34.9791	40	40
hsa-miR-524-3p-4378087	35.9886	40	40	40	35.9657	40	40	40	40	40	40	40	40	40	40	40	40	40	40	40
hsa-miR-524-3p-4378087	40	40	40	40	40	40	40	40	40	40	40	40	40	40	40	40	40	40	35.9941	40
hsa-miR-524-5p-4395174	40	40	40	40	40	40	40	40	40	40	40	40	40	40	40	40	40	40	40	40
hsa-miR-525-3p-4395496	40	40	40	40	35.9944	40	40	35.0135	40	40	33.0839	40	35.992	40	40	40	40	40	40	40
hsa-miR-525-5p-4378088	40	40	40	40	40	40	40	40	40	40	40	40	40	40	40	40	40	40	40	40
hsa-miR-526b*-4395494	35.9661	35.0182	35.9979	40	35.9651	35.8933	35.9488	35.9806	35.9834	36.0059	40	34.9907	35.9697	40	40	40	34.9689	35.9703	40	36.9519
hsa-miR-526b-4395493	40	40	40	40	40	40	40	40	40	40	40	40	40	40	40	40	40	40	40	40
hsa-miR-532-3p-4395466	28.9766	29.9944	29.9514	29.9779	29.9926	28.9675	29.9798	30.0077	29.9633	29.9792	29.9837	29.9931	29.9779	29.9841	29.964	28.9751	28.9759	28.9713	29.9703	28.9602
hsa-miR-532-5p-4380928	25.996	27.9802	28.9691	27.9772	27.99	28.0016	27.9939	26.9827	27.989	27.9714	27.9782	27.9914	27.9914	28.9754	27.994	26.9777	26.9952	27.9804	28.9941	27.9833
hsa-miR-539-4378103	40	31.9372	33.9937	40	40	32.948	33.9762	33.9554	40	36.9811	34.8969	33.9658	32.9513	34.0307	40	31.966	40	33.9787	33.933	33.9727
hsa-miR-541*-4395311	40	40	40	40	40	40	40	40	40	40	40	40	40	40	40	40	40	40	40	40
hsa-miR-541-4395312	40	40	40	40	40	40	40	40	40	40	40	40	40	40	40	40	40	40	40	40
hsa-miR-542-3p-4378101	40	35.961	40	40	40	35.9491	33.95	35.9564	40	40	40	40	34.9824	40	35.963	36.9387	40	40	40	35.9482
hsa-miR-542-5p-4395351	40	40	40	40	40	40	40	40	40	40	40	40	40	40	40	40	40	40	40	40
hsa-miR-543-4395487	40	32.0185	32.0022	40	40	40	40	40	40	40	40	40	32.9408	40	31.0902	40	40	36.0165	32.029	35.9771
hsa-miR-544-4395376	40	40	40	40	40	40	40	40	40	40	40	40	40	40	40	40	40	40	40	40
hsa-miR-545*-4395377	35.9957	40	35.9718	34.9511	40	36.9834	40	40	35.9537	40	35.9554	40	35.9663	35.9771	35.9722	34.973	33.961	33.9702	40	35.9319
hsa-miR-545-4395378	33.9567	33.971	40	36.9333	34.9713	33.9916	34.9723	33.9299	40	40	33.9438	40	35.0145	34.9603	40	34.9672	33.983	32.953	40	35.954
hsa-miR-548a-3p-4380948	40	40	40	40	40	34.9681	34.972	40	35.958	40	34.9834	34.983	35.9814	35.9626	35.9419	34.9436	34.9539	40	35.9747	36.958
hsa-miR-548a-5p-4395523	40	40	40	40	40	40	40	40	40	40	40	40	40	40	40	40	40	40	40	40
hsa-miR-548b-3p-4380951	40	40	40	40	40	40	40	40	40	40	40	40	40	40	40	40	40	40	40	40
hsa-miR-548b-5p-4395519	40	40	40	40	40	40	40	40	40	40	40	40	40	40	40	40	40	40	35.9704	40
hsa-miR-548c-3p-4380993	40	40	40	40	35.9701	40	40	40	40	40	40	35.9817	40	40	40	40	40	40	35.96	35.9879
hsa-miR-548c-5p-4395540	34.9939	40	40	40	40	40	40	40	40	40	40	40	40	40	40	40	40	36.0036	40	40
hsa-miR-548d-3p-4381008	40	40	40	40	40	40	40	40	40	40	40	40	40	40	40	35.9543	34.9612	34.9658	40	35.96
hsa-miR-548d-5p-4395348	34.9852	40	40	40	40	40	40	40	40	40	40	40	40	40	40	40	35.943	33.9584	37.0416	40
hsa-miR-549-4380921	40	40	40	40	40	40	40	36.0087	34.9802	40	40	40	40	40	40	40	40	35.9709	40	40
hsa-miR-550*-4380954	33.0248	40	40	40	32.9903	32.9927	32.9793	40	40	33.0205	33.9893	33.996	40	40	40	40	40	40	40	40
hsa-miR-550-4395521	33.9756	40	35.9776	35.9991	40	40	36.0064	40	40	40	40	34.979	35.9965	34.9945	40	40	33.9676	35.9639	35.9876	35.9812
hsa-miR-551a-4380929	40	40	40	40	34.9955	40	34.9635	40	40	40	40	40	40	40	35.0091	40	40	40	40	40
hsa-miR-551b*-4395457	40	40	40	40	40	40	40	40	40	40	40	40	40	40	40	40	40	40	40	40
hsa-miR-551b-4380945	40	40	40	40	40	34.9616	40	40	40	40	40	40	35.9614	40	40	40	40	34.9638	40	40
hsa-miR-552-4380930	40	40	40	40	40	40	40	40	40	40	40	40	40	40	40	40	40	40	40	40
hsa-miR-553-4380931	40	40	40	40	40	40	40	40	40	40	40	40	40	40	40	40	40	40	40	40
hsa-miR-554-4380932	40	40	40	40	40	40	40	40	40	40	40	40	40	40	40	40	40	40	40	40
hsa-miR-555-4380933	40	40	40	40	40	40	40	35.9705	40	40	40	40	40	40	40	40	40	40	40	40
hsa-miR-556-3p-4395456	40	40	40	40	40	40	40	40	40	40	40	40	40	40	40	40	40	40	40	40
hsa-miR-556-5p-4395455	40	40	40	40	40	40	40	40	40	40	40	40	40	40	40	40	40	40	40	40
hsa-miR-557-4380935	40	40	40	40	40	40	40	40	40	40	40	40	40	40	40	40	40	40	40	40
hsa-miR-558-4380936	40	40	40	40	40	40	40	40	40	40	40	40	40	40	40	40	40	40	40	40
hsa-miR-559-4380937	40	40	40	40	40	40	40	40	34.9759	40	40	40	40	40	40	40	40	40	40	40
hsa-miR-559-4380937	40	40	40	40	40	40	40	40	40	40	40	40	40	40	40	40	40	40	40	40
hsa-miR-561-4380938	40	40	40	40	40	40	40	40	40	40	40	40	40	40	40	40	40	40	40	40
hsa-miR-562-4380939	40	40	40	40	40	40	40	40	40	40	40	40	40	40	40	40	40	40	40	40
hsa-miR-562-4380939	40	40	40	40	40	40	40	40	40	40	40	40	40	40	40	40	40	40	40	40
hsa-miR-563-4380940	40	40	40	40	40	40	40	40	40	40	40	40	40	40	40	40	40	40	40	40
hsa-miR-564-4380941	30.1816	40	40	40	31.0605	30.9918	40	40	40	31.0037	40	40	29.98	40	40	40	40	31.0775	40	40
hsa-miR-565-4380942	40	40	40	40	40	40	40	40	40	40	40	40	40	40	40	40	40	40	40	40
hsa-miR-566-4380943	40	40	40	40	40	40	40	40	40	40	40	40	40	40	40	40	40	40	40	40
hsa-miR-566-4380943	40	40	40	40	40	40	40	40	40	40	40	40	40	40	40	40	40	40	40	40
hsa-miR-567-4380944	40	40	40	40	40	40	40	40	40	40	40	40	40	40	40	40	40	40	40	40
hsa-miR-569-4380946	40	40	40	40	40	40	40	40	40	40	40	40	40	40	40	40	40	40	40	40
hsa-miR-570-4395458	40	40	40	40	40	40	40	40	34.9778	40	40	40	40	40	40	40	40	40	40	40
hsa-miR-571-4381016	40	40	40	40	40	40	40	40	40	40	40	40	40	27.8711	40	40	40	28.9389	28.9426	40
hsa-miR-571-4381016	40	29.0105	28.9387	29.8976	29.0211	29.0486	29.9817	28.9101	29.0733	29.976	40	40	40	40	40	40	40	40	28.9943	28.9357
hsa-miR-572-4381017	40	33.006	31.9967	33.0212	31.9913	40	33.0187	31.0488	32.849	31.024	32.9775	31.3238	35.9801	31.0861	30.99	31.9962	32.0346	31.1544	32.9886	34.0073
hsa-miR-572-4381017	32.9908	33.6255	32.3089	40	31.548	34.0583	34.0421	31.9422	34.0121	31.3928	32.0858	31.9528	40	30.0851	40	31.9331	31.4472	31.9824	32.9864	33.7837
hsa-miR-573-4381018	31.9793	40	32.0705	40	32.0106	40	40	40	31.9916	32.95	40	33.9627	40	31.9686	31.981	40	40	40	40	40
hsa-miR-574-3p-4395460	26.9607	27.9824	27.9753	27.9746	26.9684	26.9856	27.991	26.9801	27.9952	27.986	26.9673	28.9933	27.9823	27.9839	27.9917	27.9807	25.9643	26.984	27.976	26.9592
hsa-miR-575-4381020	40	40	40	40	40	40	40	40	40	40	40	40	40	40	40	40	40	40	40	40
hsa-miR-576-3p-4395462	34.9811	35.9614	35.9801	33.9833	35.9625	34.9698	35.9694	34.9682	37.0374	34.9612	37.0156	34.9808	32.9699	33.9577	35.9731	33.9605	32.9875	32.9733	35.9592	33.9828
hsa-miR-576-5p-4395461	40	40	40	40	33.9908	40	40	40	40	40	40	32.0869	40	40	40	40	40	40	32.9468	40
hsa-miR-578-4381022	40	40	40	40	40	40	40	40	40	40	40	40	40	40	40	40	40	40	40	40
hsa-miR-578-4381022	40	40	40	40	40	40	40	40	40	40	40	40	40	40	40	40	40	40	40	40
hsa-miR-579-4395509	30.9624	32.9727	31.9511	31.9685	32.9652	31.9602	31.9625	31.9537	34.974	33.9808	32.9738	32.9623	32.9582	33.9782	32.9794	32.9677	32.9772	31.9827	33.9824	32.976
hsa-miR-580-4381024	40	40	40	40	40	40	40	40	40	40	34.9986	40	40	40	40	40	40	40	40	40
hsa-miR-580-4381024	40	40	40	40	40	40	40	34.9385	40	40	40	40	40	32.0019	40	40	40	32.9637	40	40
hsa-miR-581-4386744	40	40	40	40	40	40	40	40	40	40	40	40	40	40	40	40	40	40	40	40
hsa-miR-581-4386744	40	40	40	40	40	40	40	40	40	40	40	36.0091	40	40	40	40	40	40	40	40
hsa-miR-582-3p-4395510	40	40	34.0022	40	32.9726	40	40	40	34.0135	40	40	40	35.0028	40	40	40	40	33.9749	40	32.9541
hsa-miR-582-5p-4395175	40	40	40	40	40	40	40	40	40	40	40	40	40	40	40	40	40	40	40	40
hsa-miR-583-4381025	40	40	40	40	40	40	40	40	40	40	40	40	40	40	40	40	40	40	40	40
hsa-miR-584-4381026	30.7891	31.9844	31.0233	30.324	40	31.1665	30.9552	30.9877	40	31.333	40	30.959	30.3631	30.9502	30.9569	30.9931	29.6495	31.016	32.0321	30.05
hsa-miR-584-4381026	30.9858	31.3199	40	30.9565	31.0196	31.0011	30.4051	29.9778	40	31.9696	30.9768	29.4418	30.9482	31.5684	30.7896	30.79	30.9941	30.3102	40	31.0174
hsa-miR-585-4381027	40	40	40	40	40	40	40	40	40	40	40	40	40	40	40	40	40	40	40	40
hsa-miR-586-4380949	40	35.0185	40	40	40	40	40	40	40	40	40	40	40	40	40	40	40	40	40	40
hsa-miR-587-4380950	40	40	40	40	40	40	40	40	40	40	40	40	40	40	40	40	40	40	40	40
hsa-miR-588-4380952	40	40	40	40	40	40	40	40	40	40	40	40	40	40	40	40	40	40	40	40
hsa-miR-588-4380952	40	40	40	40	40	40	40	40	40	40	40	40	40	40	40	40	40	40	40	40
hsa-miR-589*-4380953	40	40	40	40	31.0581	40	40	40	40	40	40	40	40	40	40	32.9147	30.9658	40	40	40
hsa-miR-589-4395520	33.9794	40	40	40	40	40	40	33.9771	40	40	40	40	40	40	40	35.9673	40	40	40	34.9762
hsa-miR-590-5p-4395176	27.963	28.9572	29.9877	29.9686	28.976	27.9457	28.9442	28.9677	29.9707	29.964	28.9669	28.9453	28.9453	28.9545	29.9737	28.9736	27.9508	28.9623	29.9691	28.9481
hsa-miR-591-4380955	40	40	40	40	40	40	40	40	40	33.941	33.9496	34.9794	40	40	40	40	40	40	40	40
hsa-miR-591-4380955	40	40	40	40	40	40	40	40	34.9608	34.368	34.5349	40	40	34.9823	34.9868	40	40	40	40	40
hsa-miR-592-4380956	40	40	35.0572	40	34.0186	32.9627	32.9871	32.9959	40	34.9886	40	33.992	40	32.9843	40	34.955	33.9893	32.987	40	32.9767
hsa-miR-593*-4380957	40	40	40	40	40	40	40	40	40	40	40	40	40	40	40	40	40	40	40	40
hsa-miR-593-4395522	40	40	40	40	40	40	40	40	40	40	40	40	40	40	40	40	40	40	40	40
hsa-miR-595-4395178	40	40	40	40	40	40	40	40	40	40	40	40	40	40	40	40	40	40	40	40
hsa-miR-596-4380959	40	40	40	40	40	40	40	40	40	40	40	40	40	40	40	40	40	40	40	40
hsa-miR-596-4380959	40	40	40	40	40	40	40	40	40	40	40	40	40	40	40	40	40	40	40	40
hsa-miR-597-4380960	32.9656	32.9661	31.9526	32.9738	33.9792	32.9772	33.9874	32.9741	31.9662	33.984	31.9772	40	31.9569	31.9705	32.998	31.9787	31.9686	31.9862	32.9699	32.9613
hsa-miR-598-4395179	30.9857	30.9672	31.9809	31.972	31.9849	30.9667	31.9726	31.9763	31.9678	31.9801	31.9762	31.9765	31.9881	31.971	31.9725	31.9685	30.9644	31.997	32.9787	31.9824
hsa-miR-599-4380962	40	40	40	40	40	40	40	40	40	40	40	35.9988	40	40	40	40	40	40	40	40
hsa-miR-599-4380962	40	40	40	40	40	40	40	40	40	40	40	40	40	40	40	40	40	40	40	40
hsa-miR-600-4380963	40	40	40	40	40	40	40	40	40	40	40	40	40	40	40	40	40	40	40	40
hsa-miR-600-4380963	40	40	40	40	40	40	40	40	40	40	40	40	40	40	40	40	40	40	40	40
hsa-miR-601-4380965	40	35.9659	36.937	40	40	40	35.9599	34.9515	40	40	34.9309	33.9432	40	33.9521	37.208	36.954	36.9455	35.9714	35.9582	34.9616
hsa-miR-603-4380972	40	40	40	40	40	40	40	40	40	40	40	40	40	40	40	40	40	40	40	40
hsa-miR-604-4380973	40	40	40	40	34.9834	40	40	40	40	40	40	34.9931	40	40	40	40	40	34.9888	40	40
hsa-miR-604-4380973	34.9664	40	40	40	40	40	40	40	40	40	32.9724	40	40	40	40	34.0086	40	40	40	40
hsa-miR-605-4386742	40	40	40	40	40	40	40	40	40	40	40	40	40	40	40	40	40	40	40	40
hsa-miR-605-4386742	40	40	40	40	40	40	40	40	40	40	40	40	40	40	40	40	40	40	40	40
hsa-miR-606-4380974	40	40	40	40	40	40	40	40	40	40	40	40	40	40	40	40	40	40	40	40
hsa-miR-606-4380974	40	40	40	40	40	40	40	40	40	40	40	40	40	40	40	40	40	40	40	40
hsa-miR-607-4380975	40	40	40	40	40	40	40	40	40	40	40	40	40	40	40	40	40	40	40	40
hsa-miR-607-4380975	40	40	40	40	40	40	40	40	40	40	40	40	40	40	40	40	40	40	40	40
hsa-miR-608-4380976	40	40	40	40	40	40	40	40	40	40	40	40	40	40	40	40	40	40	40	40
hsa-miR-608-4380976	40	40	40	40	40	40	40	40	40	40	40	40	40	40	40	40	40	40	40	40
hsa-miR-609-4380978	40	40	40	40	40	40	40	40	40	40	40	40	40	40	40	40	40	40	40	40
hsa-miR-609-4380978	40	40	40	40	40	40	40	40	40	40	40	40	40	40	40	40	40	40	40	40
hsa-miR-610-4380980	29.9622	29.9786	30.0206	29.9735	29.9608	30.0059	31.0023	31.0121	29.9673	30.9954	30.0329	30.0148	30.01	29.9663	30.002	28.9739	30.0109	29.9905	29.9963	29.9963
hsa-miR-612-4380983	40	40	40	40	40	40	40	40	40	40	40	40	40	40	40	40	40	40	40	40
hsa-miR-613-4380989	40	40	40	40	40	40	40	40	40	40	40	40	40	40	40	40	40	40	40	40
hsa-miR-613-4380989	40	40	40	40	40	40	40	40	40	40	40	40	40	40	40	40	40	40	40	40
hsa-miR-614-4380990	40	40	40	40	40	40	40	40	40	40	40	40	40	40	40	40	40	40	40	40
hsa-miR-614-4380990	40	40	40	40	40	40	40	40	40	40	40	40	40	40	40	40	40	40	40	40
hsa-miR-615-3p-4386777	40	40	40	40	40	40	40	40	40	40	40	40	40	40	40	40	40	40	40	40
hsa-miR-615-5p-4395464	40	40	40	40	40	40	40	40	40	40	40	40	40	40	40	40	40	40	40	40
hsa-miR-616*-4380992	34.9804	33.9736	33.981	40	40	40	33.985	32.9829	40	40	40	40	33.9887	32.9797	40	34.9851	34.9868	34.0007	33.9884	33.983
hsa-miR-616-4395525	40	40	40	40	40	40	40	40	40	40	40	40	40	40	40	40	40	40	40	40
hsa-miR-617-4380994	40	40	40	40	40	40	40	40	40	40	40	40	40	40	40	40	40	40	40	40
hsa-miR-618-4380996	40	40	34.9726	40	40	34.9885	40	40	40	34.9687	33.9989	40	40	35.9692	40	40	35.9644	40	40	34.9637
hsa-miR-619-4380998	40	40	40	40	40	40	40	40	40	40	40	40	40	40	40	40	40	40	40	40
hsa-miR-621-4381001	40	40	40	40	40	40	40	40	40	40	40	40	40	40	40	40	40	40	40	40
hsa-miR-621-4381001	40	40	40	40	40	40	40	40	40	40	40	40	40	40	40	40	40	40	40	40
hsa-miR-622-4380961	40	40	40	40	40	40	40	40	40	40	40	40	40	40	40	40	40	40	40	40
hsa-miR-622-4380961	40	40	40	40	40	40	40	40	40	40	40	40	40	40	40	40	40	40	40	40
hsa-miR-623-4386740	35.9813	36.0727	40	40	40	35.9778	35.9071	40	36.0379	40	40	40	35.1066	40	40	40	40	35.9556	40	40
hsa-miR-623-4386740	40	33.9064	35.9784	35.9425	40	40	35.5	40	40	35.9397	35.9777	35.9694	35.9494	40	40	35.9924	40	40	40	35.9724
hsa-miR-624*-4380964	32.9472	40	40	40	33.9866	32.9987	40	36.0042	40	40	40	33.9697	36.0106	40	40	35.9806	40	40	40	40
hsa-miR-624-4395541	40	40	40	40	40	40	40	40	40	40	40	40	40	40	40	40	40	40	40	40
hsa-miR-625*-4395543	28.9803	28.9596	29.9912	29.9854	29.9769	29.9719	29.9816	29.9845	28.9483	29.9707	28.9776	29.9908	29.9912	28.9641	29.9711	28.9883	26.9535	28.9805	29.9777	28.965
hsa-miR-625-4395542	33.9873	34.0232	32.9893	32.9619	35.9963	33.9852	33.9803	34.9793	33.976	35.9709	32.9981	34.9868	33.9804	32.975	34.0078	31.9908	30.9938	32.9886	32.9755	33.973
hsa-miR-626-4380966	40	40	40	40	40	40	40	40	40	40	40	40	40	40	40	40	40	40	40	40
hsa-miR-626-4380966	40	40	40	40	40	40	40	40	40	40	40	40	40	40	40	40	40	40	40	40
hsa-miR-627-4380967	35.9757	40	40	40	40	36.9664	35.9518	34.9658	40	35.9613	40	35.9551	35.9595	40	40	34.9741	40	40	40	35.9687
hsa-miR-628-3p-4395545	31.9957	32.3903	32.4295	32.3831	32.5576	32.7763	32.9796	33.9489	33.98	32.9955	31.6839	31.4464	33.0066	34.0118	30.9727	32.9759	31.6181	32.9859	33.9244	33.0085
hsa-miR-628-3p-4395545	32.9145	31.9727	33.9855	32.9885	32.97	34.007	31.9161	32.9883	33.7922	40	32.9611	32.9994	32.3623	32.836	34.0136	30.7195	31.9829	31.7561	33.9688	32.7009
hsa-miR-628-5p-4395544	33.944	35.9383	35.9517	34.9602	34.9393	40	33.9496	33.9364	40	35.9521	34.9321	34.9574	34.9569	32.9421	40	34.9651	33.9679	37.0368	33.9344	35.9459
hsa-miR-629*-4380969	32.9639	32.9879	40	33.9714	33.9835	32.9609	34.0033	33.9874	35.0138	33.98	32.9914	35.0162	32.9855	40	35.9938	33.9659	33.9872	32.9973	32.9798	32.979
hsa-miR-629-4395547	30.9858	34.9969	32.9911	33.9836	33.9971	31.9748	32.9692	32.9736	34.9673	32.9315	32.9868	32.963	32.9701	33.9728	32.9612	32.9681	32.987	32.9773	33.9863	34.9639
hsa-miR-630-4380970	29.9349	29.9522	29.9803	29.8955	30.9259	30.0059	29.9372	31.0854	30.0079	30.9919	30.0588	30.0727	29.9966	29.9704	29.9569	29.9119	29.9785	30.0411	29.9521	31.0343
hsa-miR-631-4380971	40	40	40	40	40	40	40	40	40	40	40	40	40	40	40	40	40	40	40	40
hsa-miR-631-4380971	40	40	40	40	40	40	40	40	40	40	40	40	40	40	40	40	40	40	40	40
hsa-miR-632-4380977	30.9596	32.0094	31.9832	30.9781	31.9861	30.9668	31.9834	31.9719	31.9666	31.9743	32.9821	30.9832	30.9706	32.9789	31.9731	32.9783	32.9638	33.9798	31.9826	30.9729
hsa-miR-633-4380979	34.0152	40	40	40	40	40	40	40	40	40	40	40	40	40	40	40	40	40	40	40
hsa-miR-633-4380979	40	40	40	40	40	40	40	40	40	40	40	40	40	40	40	40	40	40	40	40
hsa-miR-634-4380981	40	40	40	40	40	40	40	40	40	40	40	40	40	40	40	40	40	40	40	40
hsa-miR-634-4380981	40	40	40	40	40	40	40	40	40	40	40	40	40	40	40	40	40	40	40	40
hsa-miR-635-4380982	40	40	40	40	40	40	40	40	40	40	40	40	40	40	40	40	40	40	40	40
hsa-miR-635-4380982	40	40	40	40	40	40	40	40	40	40	40	40	40	40	40	40	40	40	40	40
hsa-miR-636-4395199	29.9654	32.0169	40	31.9911	32.0032	31.9771	31.9949	32.957	31.9701	32.9485	29.9724	32.0379	30.9663	31.987	32.0406	32.9334	31.9964	30.9444	40	31.9956
hsa-miR-637-4380985	40	40	40	40	40	40	40	40	40	40	40	40	40	40	40	40	40	40	40	40
hsa-miR-637-4380985	40	40	40	40	40	40	40	40	40	40	40	40	40	40	40	40	40	40	40	40
hsa-miR-638-4380986	33.8253	33.9667	33.9985	31.9966	40	31.9345	35.9861	40	33.0818	31.9587	32.9975	32.0147	30.9629	31.9679	30.8175	33.0401	31.9912	31.9662	32.9667	40
hsa-miR-639-4380987	40	40	40	40	40	32.0141	32.0764	40	40	40	40	40	40	40	40	40	40	40	40	40
hsa-miR-639-4380987	31.9892	40	40	40	40	31.6353	40	40	40	40	40	40	40	40	40	32.0272	40	40	40	40
hsa-miR-640-4386743	40	40	40	40	40	40	40	40	40	40	40	40	40	40	40	40	40	40	40	40
hsa-miR-640-4386743	40	40	40	40	40	40	40	40	40	40	40	40	40	40	40	40	40	40	40	40
hsa-miR-641-4380988	40	40	40	40	40	40	40	40	40	40	40	40	40	40	40	40	40	40	40	40
hsa-miR-641-4380988	40	40	40	40	40	40	40	40	40	40	40	40	40	40	40	40	40	40	40	40
hsa-miR-642-4380995	33.988	35.9793	32.9876	31.9679	32.9621	30.9772	33.9776	31.9822	32.9692	31.9686	31.9643	34.9843	33.9828	34.9677	33.9802	32.9657	33.9768	31.9824	34.9648	32.9828
hsa-miR-643-4380997	40	40	40	40	40	40	40	40	40	40	40	40	40	40	40	31.0897	40	40	40	40
hsa-miR-644-4380999	40	40	40	40	40	40	40	40	40	40	40	40	40	40	40	40	40	40	40	40
hsa-miR-644-4380999	40	40	40	34.0266	40	40	40	40	40	40	40	40	40	40	40	40	40	40	40	40
hsa-miR-645-4381000	33.9666	34.3593	35.7334	33.9651	34.9753	35.9761	34.3777	34.6086	33.9776	33.9786	33.9589	33.7981	34.8471	34.9627	35.6226	34.0372	33.9948	34.5043	35.9034	35.9613
hsa-miR-645-4381000	33.4628	35.9807	36.0007	34.0902	34.5646	33.9864	35.9606	34.9846	35.638	33.9889	35.9433	33.9685	34.9698	34.572	34.9723	33.6609	33.9598	34.9741	34.9752	35.0081
hsa-miR-646-4381002	40	40	40	40	40	40	40	40	40	40	40	40	40	40	40	40	40	40	40	40
hsa-miR-646-4381002	40	40	40	40	40	40	40	40	40	40	40	40	40	40	40	40	40	40	40	40
hsa-miR-647-4381003	40	40	40	40	40	40	40	40	40	40	40	40	40	40	40	40	40	40	40	40
hsa-miR-647-4381003	40	40	40	40	40	40	40	40	40	40	40	40	40	40	40	40	40	40	40	40
hsa-miR-648-4381004	40	40	40	40	40	40	40	40	40	40	40	40	40	40	40	40	40	40	40	40
hsa-miR-648-4381004	40	40	40	40	40	40	40	40	40	40	40	40	40	40	40	40	40	40	40	40
hsa-miR-649-4381005	40	40	40	40	40	40	40	40	40	40	40	40	40	40	40	40	40	40	40	40
hsa-miR-649-4381005	40	40	40	35.9631	40	40	40	34.1221	40	40	40	40	40	40	40	40	40	40	40	40
hsa-miR-650-4381006	40	40	40	40	40	40	40	40	40	40	40	40	40	40	40	40	40	40	40	40
hsa-miR-650-4381006	40	40	40	40	40	40	40	40	40	40	40	40	40	40	40	40	40	40	40	40
hsa-miR-651-4381007	40	40	40	40	40	40	40	40	40	40	40	40	40	40	40	40	33.9572	40	40	40
hsa-miR-652-4395463	29.9771	30.9875	32.0013	32.9793	32.0029	30.9763	31.9937	31.0086	32.9792	32.9976	30.9988	30.987	30.9697	30.9868	30.982	29.9724	28.9996	30.0007	30.9813	29.9909
hsa-miR-653-4395403	40	40	40	40	40	40	40	40	40	40	40	40	40	40	40	40	40	40	40	40
hsa-miR-654-3p-4395350	34.9924	34.9758	40	40	40	40	40	40	34.9735	40	40	40	40	40	40	40	40	33.9726	35.0038	40
hsa-miR-654-5p-4381014	40	40	40	40	40	40	40	40	40	40	40	40	40	40	40	40	40	40	40	40
hsa-miR-655-4381015	35.973	35.9623	35.984	34.973	35.9737	34.9718	36.0164	34.991	35.9857	40	35.9777	34.0111	33.9742	40	35.9826	35.0089	40	33.9766	34.9902	33.9574
hsa-miR-656-4380920	40	33.285	40	36.0004	33.638	31.9142	31.6227	36.0149	35.9933	33.9979	40	34.1105	33.3429	35.0349	33.995	35.9696	40	31.9661	35.9235	32.9975
hsa-miR-656-4380920	40	33.9993	40	32.4647	32.9982	32.003	32.9699	40	40	35.1218	34.0161	33.5745	33.0007	32.6889	40	33.2269	32.0809	32.9473	35.0631	33.4196
hsa-miR-657-4380922	40	40	40	40	40	40	40	40	40	40	40	40	40	40	40	40	40	40	40	40
hsa-miR-657-4380922	40	40	40	40	40	40	40	40	40	40	40	40	40	40	40	40	40	40	40	40
hsa-miR-658-4380923	40	40	40	40	40	40	40	40	40	40	40	40	40	40	40	40	40	40	40	40
hsa-miR-658-4380923	40	40	40	40	40	40	40	40	40	40	40	40	40	40	40	40	40	40	40	40
hsa-miR-659-4380924	40	40	40	40	40	40	40	40	40	40	40	40	40	40	40	40	40	40	40	40
hsa-miR-660-4380925	25.9744	26.9704	26.9747	26.9723	26.975	26.9834	26.9674	25.9617	27.9875	26.964	26.9777	26.9823	26.9815	26.9664	26.9732	25.9721	26.9812	26.9791	26.9713	26.9669
hsa-miR-661-4381009	33.0863	40	30.04	31.0206	31.076	40	40	40	40	40	40	30.9959	40	30.9719	40	40	30.9832	31.0154	40	40
hsa-miR-662-4381010	40	40	40	40	40	40	40	40	40	40	40	40	40	40	40	40	40	40	40	40
hsa-miR-662-4381010	40	40	40	40	40	40	40	40	40	40	40	40	40	40	40	40	40	40	40	40
hsa-miR-668-4395181	40	40	40	40	40	40	40	40	40	40	40	40	40	40	40	40	40	40	40	40
hsa-miR-668-4395181	40	40	40	40	40	40	40	40	40	40	40	40	40	40	40	40	40	40	40	40
hsa-miR-671-3p-4395433	33.9964	32.9934	33.9813	35.0013	35.9832	34.9941	33.9815	33.9982	32.9826	32.9788	32.9864	40	33.9911	32.9861	35.9903	32.9852	31.9608	32.9694	34.0076	32.9757
hsa-miR-672-4395438	40	40	40	40	40	40	40	40	40	40	40	40	40	40	40	40	40	40	40	40
hsa-miR-674-4395193	40	40	40	40	40	40	40	40	40	40	40	40	40	40	40	40	40	40	40	40
hsa-miR-675-4395192	40	40	40	40	40	40	40	40	40	40	40	40	40	40	40	40	40	40	40	40
hsa-miR-675-4395192	40	40	40	40	40	40	40	40	40	40	40	40	40	40	40	40	40	40	40	40
hsa-miR-708*-4395453	40	40	40	40	40	40	40	40	40	40	40	40	40	40	40	40	40	40	40	40
hsa-miR-708-4395452	40	33.9813	40	33.978	33.97	40	40	40	40	40	32.9817	33.9714	34.9607	31.9606	40	34.0011	40	33.9624	40	40
hsa-miR-7-1*-4381118	27.99	29.0166	29.9907	30.0164	29.0186	28.9875	29.9978	29.0057	31.0418	30.0335	30.0113	31.0057	29.9903	30.0168	29.9679	28.9586	27.9605	29.9924	29.9598	29.0258
hsa-miR-7-2*-4395425	40	40	40	40	40	40	40	40	40	40	40	40	33.0467	40	40	40	33.9983	40	40	40
hsa-miR-7-4378130	29.9094	35.4895	34.3426	33.9901	33.7498	33.9709	33.9072	35.9853	35.9986	33.4071	31.9765	32.5353	32.9887	35.9564	33.9826	32.0733	32.9921	32.9952	35.1977	30.8919
hsa-miR-7-4378130	29.9716	32.9815	35.9518	40	32.9883	32.8303	35.9861	34.4306	33.5026	32.9866	32.1154	33.9995	33.4272	33.7658	35.0871	32.982	32.9479	35.9976	33.9962	31.988
hsa-miR-744*-4395436	35.9953	32.9644	35.9503	40	40	40	40	40	40	40	40	40	32.9768	32.9985	40	40	33.044	40	40	40
hsa-miR-744-4395435	31.9856	29.976	32.0163	31.991	33.0117	30.9806	31.9887	31.9673	31.963	30.9813	30.9838	32.0055	31.9772	31.9886	30.9849	32.0076	28.98	29.9945	30.9758	29.9699
hsa-miR-758-4395180	40	32.9445	40	40	31.1891	40	32.9495	40	40	40	40	40	32.9691	40	40	40	40	40	32.9321	40
hsa-miR-760-4395439	28.9756	28.9897	28.994	29.0104	28.9882	29.0156	28.9445	28.9765	28.9994	28.9578	27.9245	29.0202	28.9889	28.9841	29.0106	29.0124	28.9998	29.0178	28.9705	28.9961
hsa-miR-766-4395177	28.9911	28.9683	28.9588	28.6803	29.0078	28.9487	29.3341	29.0069	28.9753	28.9963	29.0098	29.1947	28.9602	28.9802	28.4715	27.9793	26.8435	27.8027	29.8504	27.9699
hsa-miR-766-4395177	28.7365	28.9905	28.5092	28.9713	28.8055	28.545	30.0109	28.3535	28.7629	28.4483	28.931	29.9682	28.7765	28.5783	29.0058	27.8267	26.9673	27.9909	29.9837	28.0687
hsa-miR-767-3p-4395184	40	40	40	40	40	40	40	40	40	40	40	40	40	40	40	40	40	40	40	40
hsa-miR-767-3p-4395184	40	40	40	40	40	40	40	40	40	40	40	40	40	40	40	40	40	40	40	40
hsa-miR-767-5p-4395182	40	40	40	40	40	40	40	40	40	40	40	40	40	40	40	40	40	40	40	40
hsa-miR-767-5p-4395182	40	40	40	40	40	40	40	40	40	40	40	40	40	40	40	40	40	40	40	40
hsa-miR-768-3p-4395188	29.7978	30.5777	28.0259	28.9498	29.9495	29.9548	29.9518	28.9337	31.6965	28.9352	28.9281	30.3798	28.947	31.9649	28.9451	27.9417	30.9509	30.8986	31.9685	27.9483
hsa-miR-768-3p-4395188	29.9613	30.9614	27.9378	28.8714	30.1615	29.9405	29.7828	28.9006	30.9674	28.9721	28.9613	30.9587	28.9679	31.5972	28.9347	27.8887	30.4077	30.9565	32.5381	28.1778
hsa-miR-769-3p-4395190	33.0207	40	40	40	40	40	40	40	40	40	40	40	40	40	40	40	40	40	40	40
hsa-miR-769-3p-4395190	33.7891	40	40	40	40	40	40	40	40	40	40	40	40	40	40	40	40	40	40	40
hsa-miR-769-5p-4395186	30.9684	31.5883	31.0015	30.2224	30.9713	30.658	30.9869	30.641	30.7458	32.0001	30.645	31.7439	30.9605	31.0044	30.9996	29.9946	29.7149	29.971	31.036	30.6118
hsa-miR-769-5p-4395186	30.5117	31.9987	30.3745	30.9777	30.3732	30.9854	30.9265	29.9938	31.0161	31.9645	30.009	30.9445	30.9926	30.7024	30.8331	29.6438	29.9983	30.8664	31.4051	30.985
hsa-miR-770-5p-4395189	40	40	40	40	40	40	40	40	32.0459	40	40	40	40	40	40	31.07	40	40	40	31.9902
hsa-miR-801-4395183	31.4704	30.9974	29.993	32.0102	30.3782	33.1334	27.9995	27.008	33.0181	28.9918	27.9883	28.9905	26.9566	27.9762	27.9951	29.1794	26.7057	27.7488	30.0029	27.014
hsa-miR-801-4395183	30.997	30.797	29.6045	31.4919	30.9947	32.9816	27.8961	26.8623	33.5926	28.946	27.8299	28.4599	26.9989	28.0113	27.9113	29.0005	26.9917	27.9799	30.2737	26.8794
hsa-miR-871-4395465	40	40	40	40	40	40	40	40	40	40	40	40	40	40	40	40	40	40	40	40
hsa-miR-872-4395375	40	40	40	40	40	40	40	40	40	40	40	40	40	40	40	40	40	40	40	40
hsa-miR-873-4395467	40	40	40	40	40	35.9966	40	34.0241	40	40	40	40	40	40	40	40	40	40	40	40
hsa-miR-874-4395379	30.9358	29.9808	30.9782	30.9785	29.9465	30.0181	30.9995	28.9532	31.0316	30.0272	31.0398	29.99	29.9256	31.0526	30.9997	29.883	30.0355	29.9882	30.9292	30.9363
hsa-miR-875-3p-4395315	40	40	40	40	40	40	40	40	40	40	40	40	40	40	40	40	40	40	40	40
hsa-miR-875-5p-4395314	34.9655	34.0248	33.9944	34.9813	34.9705	32.9603	33.9608	33.9339	34.9348	33.9789	32.9837	31.9735	32.9624	34.0032	33.971	32.0019	32.9839	32.8951	32.9896	32.9722
hsa-miR-876-3p-4395336	40	40	40	40	40	40	40	40	40	40	40	40	40	40	40	40	40	40	40	40
hsa-miR-876-5p-4395316	40	40	40	40	40	40	40	40	40	40	40	40	40	40	40	40	40	40	40	40
hsa-miR-877-4395402	29.9756	29.9494	29.984	29.9576	29.992	29.9752	29.9708	29.9724	29.9795	29.9932	30.0032	29.989	29.9809	29.9528	29.9708	29.9472	29.9732	29.9692	29.9603	29.9926
hsa-miR-885-3p-4395483	40	40	40	40	40	40	40	40	40	40	40	40	40	40	40	40	40	40	40	40
hsa-miR-885-5p-4395407	26.9662	27.9819	28.9704	26.9779	25.927	25.9623	26.9732	24.9794	26.9615	25.9851	27.9847	28.9721	26.9476	25.9632	25.9713	27.979	24.9638	26.9673	27.9608	25.9684
hsa-miR-886-3p-4395305	40	40	40	34.9768	33.0203	40	33.9572	32.9782	40	40	32.9643	33.9647	33.9998	35.9036	40	40	33.0035	32.984	40	32.9653
hsa-miR-886-5p-4395304	30.9594	32.9974	33.9968	32.9704	32.9953	30.9701	40	35.0038	33.9706	33.9798	32.9928	32.9907	31.9639	33.9777	32.9942	34.9693	31.976	31.9742	34.0137	30.9756
hsa-miR-887-4395485	40	40	40	40	40	40	40	40	40	40	40	40	40	40	40	40	40	40	40	40
hsa-miR-888*-4395324	40	40	40	40	40	40	40	40	40	40	40	40	40	40	40	40	40	40	40	40
hsa-miR-888-4395323	40	40	40	40	40	40	40	40	40	35.99	40	40	40	40	40	40	40	40	40	40
hsa-miR-889-4395313	35.1097	33.964	34.0064	40	40	33.0028	40	33.8946	40	40	40	40	32.9625	33.9844	40	32.8608	40	31.9805	34.0423	33.9713
hsa-miR-890-4395320	40	40	40	40	40	40	40	40	40	40	40	40	40	40	40	40	40	40	40	40
hsa-miR-891a-4395302	40	40	40	40	40	40	40	40	40	40	40	40	40	40	40	40	40	40	40	34.9826
hsa-miR-891b-4395321	40	40	40	40	40	40	40	40	40	40	40	40	40	40	40	40	40	40	40	40
hsa-miR-892a-4395306	40	40	40	40	40	40	40	40	40	40	40	40	40	40	40	40	40	40	40	40
hsa-miR-892b-4395325	40	40	40	40	40	40	40	40	40	40	40	40	40	40	40	40	40	40	40	40
hsa-miR-9*-4395342	32.9701	31.9706	30.9626	31.9809	31.9796	31.9556	31.9824	31.9615	31.9503	31.9688	31.9659	32.9723	31.972	32.9566	32.9516	30.9684	31.948	31.9644	33.9845	32.9677
hsa-miR-920-4395261	40	40	40	40	40	40	40	40	40	40	40	40	40	40	40	40	40	40	40	40
hsa-miR-920-4395261	40	40	40	40	40	40	40	40	40	40	40	40	40	40	40	40	40	40	40	40
hsa-miR-921-4395262	40	40	40	40	40	40	40	40	40	40	40	40	40	40	40	40	40	40	40	40
hsa-miR-921-4395262	40	40	40	40	40	40	40	40	40	40	40	40	40	40	40	40	40	40	40	40
hsa-miR-922-4395263	40	40	40	40	40	40	40	40	40	40	40	40	40	40	40	40	40	40	40	40
hsa-miR-922-4395263	40	40	40	40	40	40	40	40	40	40	40	40	40	40	40	40	40	40	40	40
hsa-miR-923-4395264	28.9931	26.9215	29.9508	31.5059	27.9755	27.9427	31.5074	28.8639	27.959	28.9787	28.9808	27.7533	27.9511	28.9768	27.7316	27.9024	26.959	25.8214	28.9807	27.9867
hsa-miR-923-4395264	28.9679	26.9819	30.2844	31.9502	27.8251	27.9711	31.946	28.9731	27.9653	28.9636	28.8781	27.9681	27.7361	28.9064	27.9733	27.9867	26.9328	25.9753	28.8444	27.9919
hsa-miR-924-4395265	40	40	40	40	40	40	40	40	40	40	40	40	40	40	40	40	40	40	40	40
hsa-miR-924-4395265	40	40	40	40	40	40	40	40	40	40	40	40	40	40	40	40	40	40	40	40
hsa-miR-92a-1*-4395248	40	40	40	40	40	40	40	40	40	40	40	40	34.9665	35.9835	40	40	40	40	40	34.9803
hsa-miR-92a-2*-4395249	40	40	40	40	40	40	40	40	40	40	40	40	40	40	40	40	40	40	40	40
hsa-miR-92a-4395169	20.972	22.9632	24.9847	24.968	22.9591	22.9751	23.9691	23.9856	23.9705	23.9673	23.9883	23.9819	22.9588	23.966	23.9801	22.9516	22.9644	22.9642	23.963	22.9635
hsa-miR-92b*-4395454	40	40	40	40	40	40	40	40	40	40	40	40	40	40	40	40	40	40	40	40
hsa-miR-93*-4395250	28.9716	29.9627	31.9864	30.97	29.9587	29.9605	31.9817	30.9676	30.9709	30.9693	30.9732	30.9729	30.9842	32.98	29.9757	30.9782	29.9685	30.9683	31.9849	29.9575
hsa-miR-933-4395287	40	40	40	40	40	40	40	40	40	40	40	40	40	40	40	40	40	40	40	40
hsa-miR-933-4395287	40	40	40	40	40	40	40	40	40	40	40	40	40	40	40	40	40	40	40	40
hsa-miR-93-4373302	23.9619	25.9459	26.9416	26.9455	25.9354	25.9559	26.9561	26.969	26.9583	26.9588	26.9759	25.9552	25.9536	26.9633	26.9747	25.9576	25.969	25.9521	26.9551	25.9326
hsa-miR-934-4395288	40	40	40	40	40	40	40	40	40	40	40	40	40	40	40	40	40	40	40	40
hsa-miR-934-4395288	40	40	40	40	40	40	40	40	40	40	40	40	40	40	40	40	40	40	40	40
hsa-miR-935-4395289	40	40	40	40	40	40	40	40	40	40	40	40	40	40	40	40	40	40	40	40
hsa-miR-935-4395289	40	40	40	40	40	40	40	40	40	40	40	40	40	40	40	40	40	40	40	40
hsa-miR-936-4395290	40	40	40	40	40	40	40	40	40	40	40	40	40	40	40	40	40	40	40	40
hsa-miR-937-4395291	40	40	40	40	40	40	40	40	40	40	40	40	40	40	40	40	40	40	40	40
hsa-miR-938-4395292	40	40	40	40	40	40	40	40	40	40	40	40	40	40	40	40	40	40	40	40
hsa-miR-939-4395293	40	40	40	40	40	40	40	40	40	40	40	40	40	40	40	40	40	40	40	40
hsa-miR-941-4395294	32.9862	40	40	34.0661	40	40	40	32.0123	40	40	40	40	40	40	40	40	40	40	40	40
hsa-miR-942-4395298	29.9874	32.0066	32.9829	32.9571	31.9686	31.9873	34.003	31.9586	33.0149	32.0035	31.9959	31.9948	32.0006	33.9581	31.9847	31.9759	30.9844	31.9847	32.9987	31.9737
hsa-miR-943-4395299	40	40	40	40	40	40	40	40	40	40	40	40	40	40	40	40	40	40	40	40
hsa-miR-9-4373285	40	40	40	29.9691	40	40	34.0359	31.9908	35.0075	40	27.9806	40	31.953	40	32.0475	40	32.9752	40	40	40
hsa-miR-944-4395300	40	40	35.9918	35.9792	40	40	35.9841	34.9683	40	40	40	40	40	40	40	40	40	40	35.9923	40
hsa-miR-95-4373011	32.9768	30.964	30.9604	31.9621	30.9865	30.9833	31.9751	29.9587	32.9767	31.9707	30.975	32.9879	31.968	31.9913	31.9794	30.9717	30.973	30.9654	31.9694	31.9674
hsa-miR-96*-4395251	40	40	40	40	40	40	40	40	40	40	40	40	40	40	40	40	40	40	40	40
hsa-miR-96-4373372	40	36.009	40	40	40	36.0085	40	40	40	40	40	40	40	40	40	36.0039	40	35.9973	40	36.0043
hsa-miR-98-4373009	40	40	40	40	40	40	40	40	40	40	40	40	40	40	40	40	40	40	40	40
hsa-miR-99a*-4395252	33.9405	34.0148	35.9488	33.9662	33.988	35.944	40	40	40	35.9888	33.9861	35.8689	35.9918	40	36.0352	34.9747	40	36.0417	40	40
hsa-miR-99a-4373008	40	40	40	27.9354	29.0226	27.0054	28.9756	40	29.0062	29.0105	27.9374	28.8985	29.0532	40	28.0295	40	27.9248	29.0045	40	28.9898
hsa-miR-99b*-4395307	40	40	40	40	40	31.0283	31.0143	32.0559	31.9839	32.0123	40	40	30.9459	31.941	40	31.956	40	31.9739	31.0099	40
hsa-miR-99b-4373007	28.9584	28.9678	29.9527	29.938	28.9798	29.0123	29.0138	28.9389	29.9852	31.9801	28.981	28.9413	28.9507	29.9105	28.973	29.0098	29.0137	27.935	30.0022	28.9575

## Sheet: Details
TaqMan low-density arrays (TLDA); human MicroRNA Cards A v2.1 & B v2.0
Profiling was carried out according to manufacturer's protocol (Applied Biosystems).
cDNA was preamplified for 12 cycles with Megaplex PreAmp Human primer Pools A & B.
Data (Ct values) exported using SDS Relative Quantification Software version 2.2.2 (Applied Biosystems) with automatic baseline and threshold settings.
